# Supplementary material for: PDFDataExtractor: A Tool for Reading Scientific Text and Interpreting Metadata from the Typeset Literature in the Portable Document Format
Source: J Chem Inf Model. 2022 Mar 29;62(7):1633–43. doi: 10.1021/acs.jcim.1c01198 (PMC9049592; doi:10.1021/acs.jcim.1c01198)
Supplement: Supplementary file 1 — ci1c01198_si_001.zip [file ci1c01198_si_001.zip]

Archive with 15 entries (13 files):
- evaluation/
- evaluation/Evaluation.xlsx
- __MACOSX/evaluation/._Evaluation.xlsx
- evaluation/elsevier.csv
- __MACOSX/evaluation/._elsevier.csv
- scripts/
- scripts/remove_conference_paper.py
- scripts/comapre.py
- __MACOSX/scripts/._comapre.py
- scripts/download_xml_elsevier.py
- __MACOSX/scripts/._download_xml_elsevier.py
- scripts/pdf_xml_pair_check.py
- __MACOSX/scripts/._pdf_xml_pair_check.py
- scripts/download_pdf_elsevier.py
- __MACOSX/scripts/._download_pdf_elsevier.py
