# Supplementary material for: PDFDataExtractor: A Tool for Reading Scientific Text and Interpreting Metadata from the Typeset Literature in the Portable Document Format
Source: J Chem Inf Model. 2022 Mar 29;62(7):1633–43. doi: 10.1021/acs.jcim.1c01198 (PMC9049592; doi:10.1021/acs.jcim.1c01198)
Supplement: Supplementary file 1 — ci1c01198_si_001.zip [file ci1c01198_si_001.zip › evaluation/Evaluation.xlsx]

## Sheet: ACS
True positives defined as extracted text matches
False positives defined as extracted text did NOT matches
False negatives defined as no text extracted
Title
	19	1	0	0.95	1
Article ID	True Positives	False Positives	False Negatives	Precision	Recall
acssensors.0c02022	1	0	0
acsami.0c18030	1	0	0
acs.jpcc.6b10883	1	0	0
acs.est.1c00930	0	1	0
jp306984c	1	0	0
acsabm.0c00583	1	0	0
acs.jafc.6b04056	1	0	0
acs.langmuir.1c00200	1	0	0
acsami.5b09579	1	0	0
acs.jafc.8b02952	1	0	0
acsami.0c21791	1	0	0
acssuschemeng.9b00811	1	0	0
acsaem.0c02764	1	0	0
acs.est.0c08390	1	0	0
acscatal.6b02333	1	0	0
acsami.0c18204	1	0	0
acsami.8b20595	1	0	0
9b01486	1	0	0
acsami.7b17810	1	0	0
acsaem.7b00207	1	0	0
Abstract
	18	2	0	0.9	1
Article ID	True Positives	False Positives	False Negatives	Precision	Recall
acssensors.0c02022	1	0	0
acsami.0c18030	1	0	0
acs.jpcc.6b10883	1	0	0
acs.est.1c00930	1	0	0
jp306984c	0	1	0
acsabm.0c00583	1	0	0
acs.jafc.6b04056	1	0	0
acs.langmuir.1c00200	1	0	0
acsami.5b09579	1	0	0
acs.jafc.8b02952	0	1	0
acsami.0c21791	1	0	0
acssuschemeng.9b00811	1	0	0
acsaem.0c02764	1	0	0
acs.est.0c08390	1	0	0
acscatal.6b02333	1	0	0
acsami.0c18204	1	0	0
acsami.8b20595	1	0	0
9b01486	1	0	0
acsami.7b17810	1	0	0
acsaem.7b00207	1	0	0
DOI
	15	5	0	0.75	1
Article ID	True Positives	False Positives	False Negatives	Precision	Recall
acssensors.0c02022	1	0	0
acsami.0c18030	1	0	0
acs.jpcc.6b10883	0	1	0
acs.est.1c00930	0	1	0
jp306984c	0	1	0
acsabm.0c00583	0	1	0
acs.jafc.6b04056	1	0	0
acs.langmuir.1c00200	1	0	0
acsami.5b09579	1	0	0
acs.jafc.8b02952	1	0	0
acsami.0c21791	1	0	0
acssuschemeng.9b00811	1	0	0
acsaem.0c02764	0	1	0
acs.est.0c08390	1	0	0
acscatal.6b02333	1	0	0
acsami.0c18204	1	0	0
acsami.8b20595	1	0	0
9b01486	1	0	0
acsami.7b17810	1	0	0
acsaem.7b00207	1	0	0
Journal
	4	16	0	0.2	1
Article ID	True Positives	False Positives	False Negatives	Precision	Recall
acssensors.0c02022	0	1	0
acsami.0c18030	0	1	0
acs.jpcc.6b10883	0	1	0
acs.est.1c00930	0	1	0
jp306984c	0	1	0
acsabm.0c00583	0	1	0
acs.jafc.6b04056	0	1	0
acs.langmuir.1c00200	0	1	0
acsami.5b09579	0	1	0
acs.jafc.8b02952	0	1	0
acsami.0c21791	1	0	0
acssuschemeng.9b00811	1	0	0
acsaem.0c02764	0	1	0
acs.est.0c08390	1	0	0
acscatal.6b02333	1	0	0
acsami.0c18204	0	1	0
acsami.8b20595	0	1	0
9b01486	0	1	0
acsami.7b17810	0	1	0
acsaem.7b00207	0	1	0
Keywords
	14	6	0	0.7	1
Article ID	True Positives	False Positives	False Negatives	Precision	Recall
acssensors.0c02022	1	0	0
acsami.0c18030	1	0	0
acs.jpcc.6b10883	1	0	0
acs.est.1c00930	0	1	0
jp306984c	0	1	0
acsabm.0c00583	0	1	0
acs.jafc.6b04056	0	1	0
acs.langmuir.1c00200	0	1	0
acsami.5b09579	0	1	0
acs.jafc.8b02952	1	0	0
acsami.0c21791	1	0	0
acssuschemeng.9b00811	1	0	0
acsaem.0c02764	1	0	0
acs.est.0c08390	1	0	0
acscatal.6b02333	1	0	0
acsami.0c18204	1	0	0
acsami.8b20595	1	0	0
9b01486	1	0	0
acsami.7b17810	1	0	0
acsaem.7b00207	1	0	0
Author
	13	7	0	0.65	1
Article ID	True Positives	False Positives	False Negatives	Precision	Recall
acssensors.0c02022	1	0	0
acsami.0c18030	0	1	0
acs.jpcc.6b10883	1	0	0
acs.est.1c00930	0	1	0
jp306984c	0	1	0
acsabm.0c00583	0	1	0
acs.jafc.6b04056	0	1	0
acs.langmuir.1c00200	0	1	0
acsami.5b09579	0	1	0
acs.jafc.8b02952	1	0	0
acsami.0c21791	1	0	0
acssuschemeng.9b00811	1	0	0
acsaem.0c02764	1	0	0
acs.est.0c08390	1	0	0
acscatal.6b02333	1	0	0
acsami.0c18204	1	0	0
acsami.8b20595	1	0	0
9b01486	1	0	0
acsami.7b17810	1	0	0
acsaem.7b00207	1	0	0
Caption
	108	12	35	0.9	0.755245
Article ID	True Positives	False Positives	False Negatives	Precision	Recall
acssensors.0c02022	5	1	0
acsami.0c18030	11	2	0
acs.jpcc.6b10883	3	2	0
acs.est.1c00930	4	0	0
jp306984c	9	2	0
acsabm.0c00583	7	0	0
acs.jafc.6b04056	3	0	0
acs.langmuir.1c00200	6	0	0
acsami.5b09579	7	1	0
acs.jafc.8b02952	4	0	0
acsami.0c21791	5	0	0
acssuschemeng.9b00811	0	0	20
acsaem.0c02764	8	1	0
acs.est.0c08390	3	1	0
acscatal.6b02333	0	0	15
acsami.0c18204	7	0	0
acsami.8b20595	4	0	0
9b01486	8	2	0
acsami.7b17810	8	0	0
acsaem.7b00207	6	0	0
Section
	15	5	0	0.75	1
Article ID	True Positives	False Positives	False Negatives	Precision	Recall
acssensors.0c02022	0	1	0
acsami.0c18030	0	1	0
acs.jpcc.6b10883	1	0	0
acs.est.1c00930	1	0	0
jp306984c	0	1	0
acsabm.0c00583	1	0	0
acs.jafc.6b04056	1	0	0
acs.langmuir.1c00200	1	0	0
acsami.5b09579	1	0	0
acs.jafc.8b02952	1	0	0
acsami.0c21791	0	1	0
acssuschemeng.9b00811	1	0	0
acsaem.0c02764	1	0	0
acs.est.0c08390	1	0	0
acscatal.6b02333	1	0	0
acsami.0c18204	1	0	0
acsami.8b20595	1	0	0
9b01486	0	1	0
acsami.7b17810	1	0	0
acsaem.7b00207	1	0	0
Reference
	284	831	58	0.254709	0.830409
Article ID	True Positives	False Positives	False Negatives	Precision	Recall
acssensors.0c02022	12	40	0
acsami.0c18030	9	51	0
acs.jpcc.6b10883	10	32	0
acs.est.1c00930	11	26	0
jp306984c	8	9	22
acsabm.0c00583	16	20	0
acs.jafc.6b04056	9	18	0
acs.langmuir.1c00200	5	7	36
acsami.5b09579	10	39	0
acs.jafc.8b02952	19	41	0
acsami.0c21791	22	25	0
acssuschemeng.9b00811	38	188	0
acsaem.0c02764	25	30	0
acs.est.0c08390	22	78	0
acscatal.6b02333	3	28	0
acsami.0c18204	8	48	0
acsami.8b20595	16	42	0
9b01486	14	28	0
acsami.7b17810	7	30	0
acsaem.7b00207	20	51	0

## Sheet: RSC
True positives defined as extracted text matches
False positives defined as extracted text did NOT matches
False negatives defined as no text extracted
Title
	15	3	2	0.833333	0.882353
Article ID	True Positives	False Positives	False Negatives	Precision	Recall
c7ra12229b	1	0	0
c5pp00424a	0	1	0
c5tb00433k	1	0	0
c8ee01100a	1	0	0
d0bm00805b	0	1	0
c8cp02768d	1	0	0
c9ra08834b	1	0	0
c9ra03344k	1	0	0
c4ta01353k	1	0	0
c8ra09962f	0	0	1
c9lc00574a	0	1	0
c8ra05083j	1	0	0
c3ib20249f	1	0	0
c7ra07911g	1	0	0
c5ra19582a	1	0	0
c7en00846e	1	0	0
c7ee02772a	1	0	0
c8ra02763c	1	0	0
c9se00127a	1	0	0
c8dt01323c	0	0	1
Abstract
	15	4	1	0.789474	0.9375
Article ID	True Positives	False Positives	False Negatives	Precision	Recall
c7ra12229b	1	0	0
c5pp00424a	1	0	0
c5tb00433k	1	0	0
c8ee01100a	1	0	0
d0bm00805b	1	0	0
c8cp02768d	1	0	0
c9ra08834b	1	0	0
c9ra03344k	1	0	0
c4ta01353k	0	1	0
c8ra09962f	0	0	1
c9lc00574a	0	1	0
c8ra05083j	0	1	0
c3ib20249f	1	0	0
c7ra07911g	1	0	0
c5ra19582a	1	0	0
c7en00846e	1	0	0
c7ee02772a	1	0	0
c8ra02763c	1	0	0
c9se00127a	1	0	0
c8dt01323c	0	1	0
DOI
	20	0	0	1	1
Article ID	True Positives	False Positives	False Negatives	Precision	Recall
c7ra12229b	1	0	0
c5pp00424a	1	0	0
c5tb00433k	1	0	0
c8ee01100a	1	0	0
d0bm00805b	1	0	0
c8cp02768d	1	0	0
c9ra08834b	1	0	0
c9ra03344k	1	0	0
c4ta01353k	1	0	0
c8ra09962f	1	0	0
c9lc00574a	1	0	0
c8ra05083j	1	0	0
c3ib20249f	1	0	0
c7ra07911g	1	0	0
c5ra19582a	1	0	0
c7en00846e	1	0	0
c7ee02772a	1	0	0
c8ra02763c	1	0	0
c9se00127a	1	0	0
c8dt01323c	1	0	0
Journal
	0	0	0	#DIV/0!	#DIV/0!
Article ID	True Positives	False Positives	False Negatives	Precision	Recall
c7ra12229b	0	0	0
c5pp00424a	0	0	0
c5tb00433k	0	0	0
c8ee01100a	0	0	0
d0bm00805b	0	0	0
c8cp02768d	0	0	0
c9ra08834b	0	0	0
c9ra03344k	0	0	0
c4ta01353k	0	0	0
c8ra09962f	0	0	0
c9lc00574a	0	0	0
c8ra05083j	0	0	0
c3ib20249f	0	0	0
c7ra07911g	0	0	0
c5ra19582a	0	0	0
c7en00846e	0	0	0
c7ee02772a	0	0	0
c8ra02763c	0	0	0
c9se00127a	0	0	0
c8dt01323c	0	0	0
Keywords
	0	0	0	#DIV/0!	#DIV/0!
Article ID	True Positives	False Positives	False Negatives	Precision	Recall
c7ra12229b	0	0	0
c5pp00424a	0	0	0
c5tb00433k	0	0	0
c8ee01100a	0	0	0
d0bm00805b	0	0	0
c8cp02768d	0	0	0
c9ra08834b	0	0	0
c9ra03344k	0	0	0
c4ta01353k	0	0	0
c8ra09962f	0	0	0
c9lc00574a	0	0	0
c8ra05083j	0	0	0
c3ib20249f	0	0	0
c7ra07911g	0	0	0
c5ra19582a	0	0	0
c7en00846e	0	0	0
c7ee02772a	0	0	0
c8ra02763c	0	0	0
c9se00127a	0	0	0
c8dt01323c	0	0	0
Author
	4	13	3	0.235294	0.571429
Article ID	True Positives	False Positives	False Negatives	Precision	Recall
c7ra12229b	1	0	0
c5pp00424a	0	1	0
c5tb00433k	0	1	0
c8ee01100a	0	1	0
d0bm00805b	0	1	0
c8cp02768d	0	1	0
c9ra08834b	0	1	0
c9ra03344k	0	1	0
c4ta01353k	0	0	1
c8ra09962f	0	0	1
c9lc00574a	0	1	0
c8ra05083j	0	1	0
c3ib20249f	0	1	0
c7ra07911g	0	1	0
c5ra19582a	1	0	0
c7en00846e	1	0	0
c7ee02772a	0	0	1
c8ra02763c	0	1	0
c9se00127a	1	0	0
c8dt01323c	0	1	0
Caption
	118	9	30	0.929134	0.797297
Article ID	True Positives	False Positives	False Negatives	Precision	Recall
c7ra12229b	9	0	0
c5pp00424a	5	0	1
c5tb00433k	16	0	0
c8ee01100a	9	0	0
d0bm00805b	8	3	0
c8cp02768d	6	0	0
c9ra08834b	10	0	0
c9ra03344k	10	0	0
c4ta01353k	4	0	1
c8ra09962f	0	0	24
c9lc00574a	6	0	0
c8ra05083j	2	1	2
c3ib20249f	6	2	0
c7ra07911g	2	0	0
c5ra19582a	5	0	1
c7en00846e	3	2	0
c7ee02772a	4	0	0
c8ra02763c	5	0	0
c9se00127a	3	1	0
c8dt01323c	5	0	1
Section
	8	11	1	0.421053	0.888889
Article ID	True Positives	False Positives	False Negatives	Precision	Recall
c7ra12229b	1	0	0
c5pp00424a	1	0	0
c5tb00433k	0	1	0
c8ee01100a	0	1	0
d0bm00805b	1	0	0
c8cp02768d	0	1	0
c9ra08834b	0	1	0
c9ra03344k	0	1	0
c4ta01353k	1	0	0
c8ra09962f	0	0	1
c9lc00574a	0	1	0
c8ra05083j	1	0	0
c3ib20249f	1	0	0
c7ra07911g	0	1	0
c5ra19582a	0	1	0
c7en00846e	0	1	0
c7ee02772a	0	1	0
c8ra02763c	0	1	0
c9se00127a	1	0	0
c8dt01323c	1	0	0
Reference
	238	556	331	0.299748	0.418278
Article ID	True Positives	False Positives	False Negatives	Precision	Recall
c7ra12229b	8	14	0
c5pp00424a	12	58	0
c5tb00433k	0	0	79
c8ee01100a	13	44	11
d0bm00805b	29	67	0
c8cp02768d	17	13	0
c9ra08834b	5	46	4
c9ra03344k	19	10	0
c4ta01353k	20	19	0
c8ra09962f	0	0	96
c9lc00574a	0	0	77
c8ra05083j	16	38	0
c3ib20249f	7	68	0
c7ra07911g	45	40	1
c5ra19582a	1	23	3
c7en00846e	0	0	56
c7ee02772a	16	45	0
c8ra02763c	9	30	0
c9se00127a	19	35	0
c8dt01323c	2	6	4

## Sheet: Advanced
True positives defined as extracted text matches
False positives defined as extracted text did NOT matches
False negatives defined as no text extracted
Title
	16	1	3	0.941176	0.842105
Article ID	True Positives	False Positives	False Negatives	Precision	Recall
aenm.201600862	1	0	0
advs.202000067	1	0	0
advs.202101866	1	0	0
aenm.202001378	1	0	0
advs.202004699	1	0	0
aenm.202003585	1	0	0
advs.201903636	1	0	0
adem.202000717	1	0	0
solr.202000771	0	1	0
advs.202001724	1	0	0
advs.201901437	1	0	0
adfm.201908633	0	0	1
advs.201903204	1	0	0
advs.202004645	1	0	0
advs.201802132	1	0	0
admt.201900933	1	0	0
adma.202100770	1	0	0
adfm.201707234	0	0	1
aenm.202100022	1	0	0
adom.202001610	0	0	1
Abstract
	15	1	3	0.9375	0.833333
Article ID	True Positives	False Positives	False Negatives	Precision	Recall
aenm.201600862	1	0	0
advs.202000067	1	0	0
advs.202101866	1	0	0
aenm.202001378	1	0	0
advs.202004699	1	0	0
aenm.202003585	1	0	0
advs.201903636	1	0	0
adem.202000717	0	1	0
solr.202000771	1	0	0
advs.202001724	1	0	0
advs.201901437	1	0	0
adfm.201908633	0	0	1
advs.201903204	1	0	0
advs.202004645	0	0	0
advs.201802132	1	0	0
admt.201900933	1	0	0
adma.202100770	1	0	0
adfm.201707234	0	0	1
aenm.202100022	1	0	0
adom.202001610	0	0	1
DOI
	15	2	3	0.882353	0.833333
Article ID	True Positives	False Positives	False Negatives	Precision	Recall
aenm.201600862	1	0	0
advs.202000067	1	0	0
advs.202101866	1	0	0
aenm.202001378	1	0	0
advs.202004699	0	1	0
aenm.202003585	1	0	0
advs.201903636	1	0	0
adem.202000717	1	0	0
solr.202000771	0	1	0
advs.202001724	1	0	0
advs.201901437	1	0	0
adfm.201908633	0	0	1
advs.201903204	1	0	0
advs.202004645	1	0	0
advs.201802132	1	0	0
admt.201900933	1	0	0
adma.202100770	1	0	0
adfm.201707234	0	0	1
aenm.202100022	1	0	0
adom.202001610	0	0	1
Journal
	13	4	3	0.764706	0.8125
Article ID	True Positives	False Positives	False Negatives	Precision	Recall
aenm.201600862	0	1	0
advs.202000067	1	0	0
advs.202101866	0	1	0
aenm.202001378	1	0	0
advs.202004699	0	1	0
aenm.202003585	1	0	0
advs.201903636	1	0	0
adem.202000717	1	0	0
solr.202000771	0	1	0
advs.202001724	1	0	0
advs.201901437	1	0	0
adfm.201908633	0	0	1
advs.201903204	1	0	0
advs.202004645	1	0	0
advs.201802132	1	0	0
admt.201900933	1	0	0
adma.202100770	1	0	0
adfm.201707234	0	0	1
aenm.202100022	0	0	1
adom.202001610	1	0	0
Keywords
	13	3	4	0.8125	0.764706
Article ID	True Positives	False Positives	False Negatives	Precision	Recall
aenm.201600862	0	1	0
advs.202000067	1	0	0
advs.202101866	0	1	0
aenm.202001378	1	0	0
advs.202004699	1	0	0
aenm.202003585	0	0	1
advs.201903636	1	0	0
adem.202000717	1	0	0
solr.202000771	1	0	0
advs.202001724	1	0	0
advs.201901437	0	1	0
adfm.201908633	0	0	1
advs.201903204	1	0	0
advs.202004645	1	0	0
advs.201802132	1	0	0
admt.201900933	1	0	0
adma.202100770	1	0	0
adfm.201707234	0	0	1
aenm.202100022	1	0	0
adom.202001610	0	0	1
Author
	10	3	7	0.769231	0.588235
Article ID	True Positives	False Positives	False Negatives	Precision	Recall
aenm.201600862	1	0	0
advs.202000067	1	0	0
advs.202101866	0	1	0
aenm.202001378	1	0	0
advs.202004699	1	0	0
aenm.202003585	0	0	1
advs.201903636	0	1	0
adem.202000717	1	0	0
solr.202000771	1	0	0
advs.202001724	0	0	1
advs.201901437	0	1	0
adfm.201908633	0	0	1
advs.201903204	0	0	1
advs.202004645	1	0	0
advs.201802132	1	0	0
admt.201900933	0	0	1
adma.202100770	1	0	0
adfm.201707234	0	0	1
aenm.202100022	1	0	0
adom.202001610	0	0	1
Caption
	72	24	21	0.75	0.774194
Article ID	True Positives	False Positives	False Negatives	Precision	Recall
aenm.201600862	0	0	4
advs.202000067	1	3	0
advs.202101866	4	0	0
aenm.202001378	4	2	0
advs.202004699	5	1	0
aenm.202003585	2	4	0
advs.201903636	6	0	0
adem.202000717	7	4	0
solr.202000771	5	0	0
advs.202001724	8	0	0
advs.201901437	6	2	0
adfm.201908633	0	0	6
advs.201903204	5	2	0
advs.202004645	3	3	0
advs.201802132	5	0	0
admt.201900933	5	0	0
adma.202100770	3	1	1
adfm.201707234	0	0	5
aenm.202100022	3	2	0
adom.202001610	0	0	5
Section
	15	2	3	0.882353	0.833333
Article ID	True Positives	False Positives	False Negatives	Precision	Recall
aenm.201600862	1	0	0
advs.202000067	1	0	0
advs.202101866	1	0	0
aenm.202001378	1	0	0
advs.202004699	1	0	0
aenm.202003585	1	0	0
advs.201903636	0	1	0
adem.202000717	1	0	0
solr.202000771	1	0	0
advs.202001724	1	0	0
advs.201901437	1	0	0
adfm.201908633	0	0	1
advs.201903204	1	0	0
advs.202004645	0	1	0
advs.201802132	1	0	0
admt.201900933	1	0	0
adma.202100770	1	0	0
adfm.201707234	0	0	1
aenm.202100022	1	0	0
adom.202001610	0	0	1
Reference
	340	112	520	0.752212	0.395349
Article ID	True Positives	False Positives	False Negatives	Precision	Recall
aenm.201600862	0	0	35
advs.202000067	30	23	0
advs.202101866	15	4	0
aenm.202001378	22	7	0
advs.202004699	39	16	5
aenm.202003585	45	11	0
advs.201903636	0	0	71
adem.202000717	36	12	0
solr.202000771	0	0	42
advs.202001724	42	13	0
advs.201901437	0	0	76
adfm.201908633	0	0	45
advs.201903204	0	0	66
advs.202004645	41	10	0
advs.201802132	0	0	58
admt.201900933	0	0	49
adma.202100770	21	8	0
adfm.201707234	0	0	27
aenm.202100022	49	8	0
adom.202001610	0	0	46

## Sheet: CAEJ
True positives defined as extracted text matches
False positives defined as extracted text did NOT matches
False negatives defined as no text extracted
Title
	19	1	0	0.95	1
Article ID	True Positives	False Positives	False Negatives	Precision	Recall
chem.201605674	1	0	0
chem.201500979	1	0	0
chem.201601001	1	0	0
chem.201403136	1	0	0
chem.201702079	1	0	0
chem.201304837	1	0	0
chem.201600870	1	0	0
chem.201805452	1	0	0
chem.201601263	1	0	0
chem.201704440	1	0	0
chem.201405261	1	0	0
chem.201601849	1	0	0
chem.201801869	1	0	0
chem.201403819	1	0	0
chem.201701858	1	0	0
chem.201601332	1	0	0
chem.202003992	1	0	0
chem.202004519	1	0	0
chem.202001538	1	0	0
chem.201604175	0	1	0
Abstract
	15	4	1	0.789474	0.9375
Article ID	True Positives	False Positives	False Negatives	Precision	Recall
chem.201605674	0	1	0
chem.201500979	1	0	0
chem.201601001	0	1	0
chem.201403136	1	0	0
chem.201702079	1	0	0
chem.201304837	1	0	0
chem.201600870	1	0	0
chem.201805452	1	0	0
chem.201601263	0	0	1
chem.201704440	1	0	0
chem.201405261	1	0	0
chem.201601849	0	1	0
chem.201801869	1	0	0
chem.201403819	1	0	0
chem.201701858	1	0	0
chem.201601332	1	0	0
chem.202003992	0	1	0
chem.202004519	1	0	0
chem.202001538	1	0	0
chem.201604175	1	0	0
DOI
	20	0	0	1	1
Article ID	True Positives	False Positives	False Negatives	Precision	Recall
chem.201605674	1	0	0
chem.201500979	1	0	0
chem.201601001	1	0	0
chem.201403136	1	0	0
chem.201702079	1	0	0
chem.201304837	1	0	0
chem.201600870	1	0	0
chem.201805452	1	0	0
chem.201601263	1	0	0
chem.201704440	1	0	0
chem.201405261	1	0	0
chem.201601849	1	0	0
chem.201801869	1	0	0
chem.201403819	1	0	0
chem.201701858	1	0	0
chem.201601332	1	0	0
chem.202003992	1	0	0
chem.202004519	1	0	0
chem.202001538	1	0	0
chem.201604175	1	0	0
Journal
	0	0	0	#DIV/0!	#DIV/0!
Article ID	True Positives	False Positives	False Negatives	Precision	Recall
chem.201605674	0	0	0
chem.201500979	0	0	0
chem.201601001	0	0	0
chem.201403136	0	0	0
chem.201702079	0	0	0
chem.201304837	0	0	0
chem.201600870	0	0	0
chem.201805452	0	0	0
chem.201601263	0	0	0
chem.201704440	0	0	0
chem.201405261	0	0	0
chem.201601849	0	0	0
chem.201801869	0	0	0
chem.201403819	0	0	0
chem.201701858	0	0	0
chem.201601332	0	0	0
chem.202003992	0	0	0
chem.202004519	0	0	0
chem.202001538	0	0	0
chem.201604175	0	0	0
Keywords
	12	6	2	0.666667	0.857143
Article ID	True Positives	False Positives	False Negatives	Precision	Recall
chem.201605674	0	0	1
chem.201500979	1	0	0
chem.201601001	1	0	0
chem.201403136	1	0	0
chem.201702079	1	0	0
chem.201304837	1	0	0
chem.201600870	0	1	0
chem.201805452	1	0	0
chem.201601263	1	0	0
chem.201704440	1	0	0
chem.201405261	0	1	0
chem.201601849	0	0	1
chem.201801869	1	0	0
chem.201403819	0	1	0
chem.201701858	1	0	0
chem.201601332	1	0	0
chem.202003992	1	0	0
chem.202004519	0	1	0
chem.202001538	0	1	0
chem.201604175	0	1	0
Author
	3	8	9	0.272727	0.25
Article ID	True Positives	False Positives	False Negatives	Precision	Recall
chem.201605674	1	0	0
chem.201500979	0	1	0
chem.201601001	0	1	0
chem.201403136	0	1	0
chem.201702079	0	0	1
chem.201304837	0	0	1
chem.201600870	0	0	1
chem.201805452	0	1	0
chem.201601263	1	0	0
chem.201704440	1	0	0
chem.201405261	0	0	1
chem.201601849	0	1	0
chem.201801869	0	1	0
chem.201403819	0	0	1
chem.201701858	0	0	1
chem.201601332	0	1	0
chem.202003992	0	1	0
chem.202004519	0	0	1
chem.202001538	0	0	1
chem.201604175	0	0	1
Caption
	94	50	2	0.652778	0.979167
Article ID	True Positives	False Positives	False Negatives	Precision	Recall
chem.201605674	5	9	0
chem.201500979	2	1	0
chem.201601001	6	2	0
chem.201403136	5	2	0
chem.201702079	6	2	0
chem.201304837	6	1	0
chem.201600870	2	4	0
chem.201805452	3	2	0
chem.201601263	5	0	0
chem.201704440	7	0	0
chem.201405261	5	1	0
chem.201601849	3	1	1
chem.201801869	3	2	0
chem.201403819	4	6	0
chem.201701858	5	1	0
chem.201601332	3	5	0
chem.202003992	7	2	0
chem.202004519	7	5	1
chem.202001538	5	1	0
chem.201604175	5	3	0
Section
	9	9	2	0.5	0.818182
Article ID	True Positives	False Positives	False Negatives	Precision	Recall
chem.201605674	0	0	1
chem.201500979	1	0	0
chem.201601001	0	1	0
chem.201403136	0	1	0
chem.201702079	1	0	0
chem.201304837	0	1	0
chem.201600870	1	0	0
chem.201805452	1	0	0
chem.201601263	0	1	0
chem.201704440	1	0	0
chem.201405261	1	0	0
chem.201601849	0	0	1
chem.201801869	0	1	0
chem.201403819	0	1	0
chem.201701858	1	0	0
chem.201601332	0	1	0
chem.202003992	0	1	0
chem.202004519	1	0	0
chem.202001538	0	1	0
chem.201604175	1	0	0
Reference
	582	141	53	0.804979	0.916535
Article ID	True Positives	False Positives	False Negatives	Precision	Recall
chem.201605674	0	0	33
chem.201500979	14	2	0
chem.201601001	108	19	0
chem.201403136	28	2	0
chem.201702079	27	8	0
chem.201304837	24	9	0
chem.201600870	43	8	2
chem.201805452	45	5	0
chem.201601263	23	3	0
chem.201704440	39	5	0
chem.201405261	19	2	0
chem.201601849	0	0	15
chem.201801869	49	11	3
chem.201403819	29	6	0
chem.201701858	22	31	0
chem.201601332	27	9	0
chem.202003992	20	2	0
chem.202004519	22	5	0
chem.202001538	27	3	0
chem.201604175	16	11	0

## Sheet: ange
True positives defined as extracted text matches
False positives defined as extracted text did NOT matches
False negatives defined as no text extracted
Title
	18	2	0	0.9	1
Article ID	True Positives	False Positives	False Negatives	Precision	Recall
anie.202013679	1	0	0
anie.201910060	1	0	0
anie.202014302	1	0	0
anie.201914000	1	0	0
anie.202102466	1	0	0
anie.202001191	1	0	0
anie.202013964	1	0	0
anie.202003367	1	0	0
anie.202000727	1	0	0
anie.202100243	0	1	0
anie.202102287	1	0	0
anie.202100654	1	0	0
anie.202107264	1	0	0
anie.202012079	1	0	0
anie.202010054	1	0	0
anie.201914743	1	0	0
anie.202105830	1	0	0
anie.202004441	0	1	0
anie.201906545	1	0	0
anie.202015159	1	0	0
Abstract
	15	3	2	0.833333	0.882353
Article ID	True Positives	False Positives	False Negatives	Precision	Recall
anie.202013679	1	0	0
anie.201910060	1	0	0
anie.202014302	1	0	0
anie.201914000	1	0	0
anie.202102466	1	0	0
anie.202001191	1	0	0
anie.202013964	0	0	1
anie.202003367	1	0	0
anie.202000727	1	0	0
anie.202100243	1	0	0
anie.202102287	1	0	0
anie.202100654	1	0	0
anie.202107264	0	1	0
anie.202012079	0	0	1
anie.202010054	1	0	0
anie.201914743	1	0	0
anie.202105830	1	0	0
anie.202004441	1	0	0
anie.201906545	0	1	0
anie.202015159	0	1	0
DOI
	20	0	0	1	1
Article ID	True Positives	False Positives	False Negatives	Precision	Recall
anie.202013679	1	0	0
anie.201910060	1	0	0
anie.202014302	1	0	0
anie.201914000	1	0	0
anie.202102466	1	0	0
anie.202001191	1	0	0
anie.202013964	1	0	0
anie.202003367	1	0	0
anie.202000727	1	0	0
anie.202100243	1	0	0
anie.202102287	1	0	0
anie.202100654	1	0	0
anie.202107264	1	0	0
anie.202012079	1	0	0
anie.202010054	1	0	0
anie.201914743	1	0	0
anie.202105830	1	0	0
anie.202004441	1	0	0
anie.201906545	1	0	0
anie.202015159	1	0	0
Journal
	5	14	1	0.263158	0.833333
Article ID	True Positives	False Positives	False Negatives	Precision	Recall
anie.202013679	0	1	0		1
anie.201910060	1	0	0		1
anie.202014302	0	0	1		1
anie.201914000	0	1	0		1
anie.202102466	1	0	0		1
anie.202001191	1	0	0		1
anie.202013964	0	1	0		1
anie.202003367	1	0	0		1
anie.202000727	1	0	0		1
anie.202100243	0	1	0		1
anie.202102287	0	1	0		1
anie.202100654	0	1	0		1
anie.202107264	0	1	0		1
anie.202012079	0	1	0		1
anie.202010054	0	1	0		1
anie.201914743	0	1	0		1
anie.202105830	0	1	0		1
anie.202004441	0	1	0		1
anie.201906545	0	1	0		1
anie.202015159	0	1	0		1
Keywords
	15	5	0	0.75	1
Article ID	True Positives	False Positives	False Negatives	Precision	Recall
anie.202013679	1	0	0
anie.201910060	1	0	0
anie.202014302	1	0	0
anie.201914000	0	1	0
anie.202102466	1	0	0
anie.202001191	1	0	0
anie.202013964	1	0	0
anie.202003367	0	1	0
anie.202000727	1	0	0
anie.202100243	1	0	0
anie.202102287	1	0	0
anie.202100654	0	1	0
anie.202107264	0	1	0
anie.202012079	1	0	0
anie.202010054	1	0	0
anie.201914743	0	1	0
anie.202105830	1	0	0
anie.202004441	1	0	0
anie.201906545	1	0	0
anie.202015159	1	0	0
Author
	7	7	6	0.5	0.538462
Article ID	True Positives	False Positives	False Negatives	Precision	Recall
anie.202013679	1	0	0		1
anie.201910060	0	1	0		1
anie.202014302	1	0	0		1
anie.201914000	0	1	0		1
anie.202102466	0	1	0		1
anie.202001191	1	0	0		1
anie.202013964	0	1	0		1
anie.202003367	1	0	0		1
anie.202000727	0	0	1		1
anie.202100243	1	0	0		1
anie.202102287	0	0	1		1
anie.202100654	0	0	1		1
anie.202107264	0	1	0		1
anie.202012079	0	1	0		1
anie.202010054	1	0	0		1
anie.201914743	1	0	0		1
anie.202105830	0	1	0		1
anie.202004441	0	0	1		1
anie.201906545	0	0	1		1
anie.202015159	0	0	1		1
Caption
	91	18	9	0.834862	0.91
Article ID	True Positives	False Positives	False Negatives	Precision	Recall
anie.202013679	5	1	0
anie.201910060	5	2	0
anie.202014302	4	0	0
anie.201914000	5	0	0
anie.202102466	6	1	0
anie.202001191	3	1	0
anie.202013964	5	1	0
anie.202003367	5	1	0
anie.202000727	6	2	0
anie.202100243	5	0	0
anie.202102287	6	0	0
anie.202100654	2	3	0
anie.202107264	6	0	2
anie.202012079	5	0	0
anie.202010054	6	0	0
anie.201914743	4	0	0
anie.202105830	3	0	0
anie.202004441	2	1	6
anie.201906545	4	4	1
anie.202015159	4	1	0
Section
	14	6	0	0.7	1
Article ID	True Positives	False Positives	False Negatives	Precision	Recall
anie.202013679	1	0	0
anie.201910060	1	0	0
anie.202014302	1	0	0
anie.201914000	1	0	0
anie.202102466	1	0	0
anie.202001191	0	1	0
anie.202013964	1	0	0
anie.202003367	1	0	0
anie.202000727	0	1	0
anie.202100243	1	0	0
anie.202102287	1	0	0
anie.202100654	0	1	0
anie.202107264	0	1	0
anie.202012079	1	0	0
anie.202010054	1	0	0
anie.201914743	1	0	0
anie.202105830	0	1	0
anie.202004441	1	0	0
anie.201906545	1	0	0
anie.202015159	0	1	0
Reference
	464	170	40	0.731861	0.920635
Article ID	True Positives	False Positives	False Negatives	Precision	Recall
anie.202013679	8	3	12
anie.201910060	2	3	28
anie.202014302	19	6	0
anie.201914000	23	9	0
anie.202102466	27	21	0
anie.202001191	13	12	0
anie.202013964	17	8	0
anie.202003367	7	5	0
anie.202000727	42	5	0
anie.202100243	19	11	0
anie.202102287	18	2	0
anie.202100654	25	12	0
anie.202107264	29	10	0
anie.202012079	43	2	0
anie.202010054	19	7	0
anie.201914743	39	9	0
anie.202105830	15	8	0
anie.202004441	38	4	0
anie.201906545	44	23	0
anie.202015159	17	10	0
