# Supplementary material for: PDFDataExtractor: A Tool for Reading Scientific Text and Interpreting Metadata from the Typeset Literature in the Portable Document Format
Source: J Chem Inf Model. 2022 Mar 29;62(7):1633–43. doi: 10.1021/acs.jcim.1c01198 (PMC9049592; doi:10.1021/acs.jcim.1c01198)
Supplement: Supplementary file 1 — ci1c01198_si_001.zip [file ci1c01198_si_001.zip › evaluation/elsevier.csv]

Understanding-the-effects-of-an-interdisciplinary-app_2020_Children-and-Yout	0.98876404	0.94736842	0.84932821	0.97902098	1	0.72321429	1	0	0	0	0	14	0
Blind-and-task-ware-multi-cell-bat_2020_Engineering-Science-and-Technology--	1	0.93617021	0.86399217	1	1	0.81283422	0.99766355	6	4	0	16	15	0
A-novel-combined-multi-battery-dataset-based-approach-for-enhance_2021_Energ	1	0.93617021	0.92230576	1	1	0.768	1	6	1	0	46	4	0
Synergistic-effect-of-3D-current-collector-structure-and-Ni-in_2020_Material	1	0.93877551	0.98622047	1	1	0.73096447	1	0	10	0	29	1	0
Asymptotic-Cost-Analysis-of-Intercalation-Lithium-Ion-Systems-for-M_2020_Jou	1	0.93333333	0	0	1	0	0	0	9	0	0	0	27
Roles-of-film-forming-additives-in-diluted-and-concentrate_2020_Electrochemi	1	0.93877551	0.99703923	1	1	0.75531915	1	1	2	0	30	1	0
Asymmetric-Temperature-Modulation-for-Extreme-Fast-Charging-of-Lith_2019_Jou	1	0.93333333	0	0	1	0	0	0	7	0	0	0	55
Discharge-properties-and-electrochemical-behaviors-of-_2020_Journal-of-Magne	1	0.92682927	0.82750716	1	1	0.74242424	0	4	4	0	7	43	0
Model-simplifications-and-their-impact-on-computational-com_2021_Journal-of-	1	0.94339623	0.99907834	1	1	0.52910053	0	7	1	0	30	16	0
Experimental-investigation-on-system-performances-and-transient-_2020_Energy	1	0.93023256	0.99929528	1	0	0.43668122	0.99074074	4	9	0	0	36	0
Assessing-the-measurement-invariance-and-antecedents-of-leg_2020_Journal-of-	1	0.94736842	0.93097468	1	1	0.61111111	0.99390244	2	0	0	1	103	0
Improving-thermal-conduction-across-cathode-electrolyte-interfa_2020_Materia	1	0.93877551	0.99792617	1	1	0.57718121	0.97727273	3	2	0	62	4	0
Capacity-fade-characteristics-of-nickel-based-lithium-ion-_2021_Journal-of-P	0.98461538	0.94339623	0.8852956	1	1	0.50761421	0	1	4	0	33	1	0
High-power-iron-phosphate-cathodes-by-atomic-layer-depo_2020_Solid-State-Ion	1	0.93023256	0.96593886	0.98136646	1	0.52991453	0.97222222	4	8	0	15	1	0
Ethylene-carbonate-free-electrolytes-for-Li-ion-battery--St_2020_Journal-of-	1	0.94339623	0.99884793	1	1	0.64754098	0	4	4	0	28	15	0
A-model-based-parametric-and-optimal-sizing-of-a-battery-hyd_2021_Advances-i	1	0.93877551	0.53225806	0	1	0.68316832	0.95	15	8	0	78	2	0
Selective-extraction-of-lithium--Li--and-preparation-of-batt_2019_Journal-of	0.1509434	0.94117647	0.99190861	0.99346405	1	0.62962963	0.96640827	4	4	0	46	1	0
Photovoltaic-battery-system-sizing-for-rural-electrification-in_2019_Applied	0.1025641	0.94117647	0.85795225	0.98265896	1	0.72955975	0.96296296	6	5	0	17	29	0
Protective-coatings-on-silicon-particles-and-their-effect-on_2020_Journal-of	1	0.93023256	0.99756454	1	1	0.78431373	1	3	2	0	0	0	48
Remaining-useful-life-prediction-of-lithium-ion-batteries-based_2021_Energy-	1	0.93023256	0.998604	1	0	0.68253968	0.99074074	15	2	0	7	29	0
Preparation-and-physico-chemical-investigation-of-anatase-TiO2-_2020_Energy-	0.71523179	0.93023256	0.97558442	0.99212598	0	0.48543689	0.99074074	1	6	0	0	6	0
Risk-management-over-the-life-cycle-of-lithium-_2021_Renewable-and-Sustainab	1	0.93333333	0.9992278	1	1	0.53974895	0	5	0	0	79	125	0
Atomically-Intimate-Contact-between-Solid-Electrolytes-and-Electro_2019_Matt	1	0.93023256	0	0	1	0	0	0	7	0	0	0	50
On-the-modelling-of-an-Acid-Base-Flow-Battery--An-innovative-ele_2020_Applie	0	0.94339623	0.99913793	1	1	0.40390879	0.97222222	8	10	0	3	39	0
Detection-of-Li-ion-battery-failure-and-venting-with-Carbon_2021_eTransporta	1	0.93617021	0.91407407	1	1	0.53386454	1	4	2	0	28	40	0
Role-of-impurity-copper-in-Li-ion-battery-recycling-to_2020_Journal-of-Power	0.86206897	0.94339623	0.99119374	1	1	0.67032967	0	3	2	0	37	1	0
Evaluation-of-a-ceramic-separator-for-use-in-rechargeab_2018_Journal-of-Powe	0.125	0.94117647	0.81625442	0	1	0.78212291	0.94418605	1	4	0	23	20	0
Side-reactions-and-stability-of-pre-treated-carbon-felt-electrodes-_2020_Car	0	0.93617021	0.43859649	0	1	0.70921986	0.98076923	2	3	0	52	1	0
Implementation-for-a-cloud-battery-management-system-based-on_2021_Energy-an	1	0.93617021	0.99662542	1	1	0.50761421	1	5	0	0	59	10	0
Evaluating-the-performance-of-liquid-immersing-preheati_2021_Applied-Thermal	1	0.95384615	0.9968254	1	1	0.54222222	0	3	8	0	4	32	0
The-preparation-of-V2CTx-by-facile-hydrothermal-ass_2020_Journal-of-Material	0.29059829	0.93023256	0	0	1	0	0	1	7	0	0	0	56
New-power-conversion-topology-for-battery-less-P_2020_Engineering-Science-an	1	0.93617021	0.93951947	1	1	0.98064516	0.99766355	14	7	0	25	2	0
Co-nanoparticles-embedded-N--S-codoped-hierarchically-por_2020_Journal-of-Ma	0.99053628	0.93023256	0.12159002	0	1	0	0.55516878	0	6	0	0	0	41
Stabilizing-Solid-Electrolyte-Anode-Interface-in-Li-Metal-Batteries-_2019_Jo	1	0.93333333	0	0	1	0	0	0	5	0	0	0	46
#NAME?	0.97560976	0.93023256	0.95241287	1	1	0.71084337	0.99561404	0	2	0	71	1	0
A-region-specific-raw-material-and-lithium-ion-battery-critical_2021_Applied	1	0.94339623	0.99900794	1	1	0.36904762	0	6	1	0	24	45	0
Hard-carbon-as-a-negative-electrode-material-for-potassium-ion-ba_2021_Carbo	0.98823529	0.84444444	0.92808219	1	1	0.56666667	1	8	1	0	35	1	0
The-impact-of-ambient-ozone-pollution-on-pneumonia--A-n_2020_Environment-Int	1	0.93877551	0.58139535	1	1	0.58653846	1	0	0	0	8	33	0
Coralloid-Carbon-Fiber-Based-Composite-Lithium-Anode-for-Robust-Lit_2018_Jou	1	0.93333333	0	0	1	0	0	0	5	0	0	0	59
Battery-voltage-and-state-of-power-prediction-based-on-an-impr_2020_Energy-R	1	0.93023256	0.98344901	1	0	0.48048048	0.99074074	5	6	0	3	48	0
Aqueous-multi-electron-electrolyte-for-hybrid-flow-ba_2020_Journal-of-Power-	0.98203593	0.93877551	0.7182377	0.97674419	1	0.55555556	1	2	3	0	0	0	66
Co-production-of-urban-climate-planning--Insights-from-the-Barcelo_2020_Citi	1	0.93877551	0.99895833	1	1	0.78841871	1	1	0	0	0	0	76
Ellipsometry-based-failure-analysis-on-translucent-LiMn0-5Ni_2021_Materials-	0	0.93617021	0.88337096	0.97345133	1	0.72489083	1	3	2	0	29	1	0
Battery-energy-storage-system-modeling--A-combined-co_2019_Journal-of-Energy	1	0.92682927	0.99851852	1	1	0.60240964	0.99444444	9	4	0	43	51	0
Power-control-and-simulation-of-a-building-integrated-stand-alo_2020_Energy-	1	0.93023256	0.99584532	1	0	0.57333333	0.99074074	16	10	0	0	75	0
Dealloying-induced-nanoporosity-evolution-of-less-n_2021_Journal-of-Magnesiu	1	0.92682927	0.79526356	1	1	0.76756757	0	1	6	0	9	35	0
Real-time-scheduling-strategy-for-microgrids-considerin_2020_Global-Energy-I	1	0.57692308	0.21193416	1	1	1	0	0	10	0	0	0	27
Pyrolytic-carbon-derived-from-spent-coffee-grounds-as_2018_Carbon-Resources-	1	0.93333333	0.87867837	1	1	0.70658683	0.99509804	3	3	0	33	1	0
PNb9O25-nanofiber-as-a-high-voltage-anode-material-for-a_2020_Journal-of-Mat	0	0.93023256	0.66707317	0.96363636	1	0.57489879	0.99390244	1	5	0	41	3	0
Selecting-a-suitable-battery-technology-for-the-photovo_2019_Journal-of-Powe	1	0.94339623	0.90009337	1	1	0.39325843	0	2	4	0	2	44	0
Utilizing-participatory-mapping-and-PPGIS-to-examine-_2020_Alexandria-Engine	1	0.92682927	0.93070866	0	1	0	0.49561404	6	5	0	0	0	25
Designer-Anion-Enabling-Solid-State-Lithium-Sulfur-Batteries_2019_Joule	1	0.93333333	0	0	1	0	0	1	4	0	0	0	57
Discrete-carbon-nanotubes-promote-resistance-to-corrosion-i_2020_Journal-of-	1	0.93023256	0.63984674	1	1	0.6097561	0	8	0	0	22	1	0
Solid-state-Al-air-battery-with-an-ethanol-gel-el_2021_Green-Energy---Enviro	1	0.92682927	0.88472505	1	0	0	0	0	0	9	0	0	43
Thermal-management-analysis-using-heat-pipe-in-the-high-cu_2020_Journal-of-E	1	0.93023256	0.99914894	1	1	0.51034483	1	9	7	0	4	66	0
High-Energy-Density-Li-O2-Battery-at-Cell-Scale-with-Folded-Cell-S_2019_Joul	0.49382716	0.93333333	0	0	0	0	0	0	0	8	0	0	38
3D-ink-printed--sintered-porous-silicon-scaffolds-for_2021_Journal-of-Power-	1	0.94339623	0.92180712	1	1	0.43555556	0	1	6	0	40	12	0
Understanding-High-Energy-Density-Sn4P3-Anodes-for-Potassium-Ion-B_2018_Joul	0.67368421	0.93333333	0	0	1	0	0.01298701	0	5	0	0	0	29
Solid-coated-Li4Ti5O12--LTO--using-polyaniline--PANI--as-anode-_2020_Energy-	0.2300885	0.93023256	0.9870041	0.992	0	0.74626866	0.99074074	4	2	0	14	24	0
Does-geo-located-social-media-reflect-the-visit-frequency-o_2020_Landscape-a	1	0.94915254	0.99848828	0	1	0.34228188	1	0	5	0	5	65	0
Advanced-electrode-processing-of-lithium-ion-batteries--A-review_2021_Partic	1	0.93617021	0	1	1	0	0.99	0	8	0	0	0	143
Cold-temperature-performance-of-phase-change-material-based-b_2018_Energy-Re	1	0.93023256	0.99916944	1	0	0.72049689	0.99074074	4	2	0	0	0	18
Energy--greenhouse-gas--and-water-life-cycle-analysis-of-lit_2021_Resources-	1	0.94545455	0.99910233	1	1	0.48648649	0	2	6	0	0	0	28
Redox-catalysts-for-aprotic-Li-O2-batteries--Toward-a-_2019_Nano-Materials-S	0.64285714	0.93617021	0.93872447	0.98324022	1	0.66292135	0.99390244	2	5	0	27	102	0
Recent-advances-in-Ni-rich-layered-oxide-particle-materials-fo_2020_Particuo	1	0.93617021	0	1	1	0	0.99	3	4	0	0	0	85
Micropores-regulating-enables-advanced-carbon-sphere-c_2021_Green-Energy---E	1	0.92682927	0.91025641	0.98324022	0	0	0	0	0	7	0	0	41
Assessment-of-forecasting-methods-on-performance-of-photovol_2018_Applied-En	0.12048193	0.94117647	0.99448867	1	1	0.62025316	0.96296296	8	4	0	48	2	0
NiCo2Se4-as-an-anode-material-for-sodium-ion-_2020_Electrochemistry-Communic	0.16666667	0.93877551	0.98250336	1	1	0.68669528	1	1	5	0	13	23	0
Circular-business-models-for-electric-vehicle-lithium-ion_2021_Resources--Co	1	0.94545455	0.9993395	1	1	0.20134228	0	0	3	0	0	2	0
In-vitro-human-lung-cell-injuries-induced-by-urban-PM2-5_2020_Ecotoxicology-	0	0.93877551	0.99937186	1	1	0.65608466	0	0	4	0	0	0	46
Techno-economic-analysis-of-lithium-ion-and-lead-acid-bat_2021_Journal-of-En	1	0.93023256	0.9993932	1	1	0.69436202	0	14	8	0	43	35	0
Theoretical-transmissions-for-X-ray-computed-tomography-stu_2020_Materials--	1	0.93877551	0.95250432	1	1	0.56953642	0.97727273	3	1	0	0	31	0
Moisture-participating-MOF-thermal-battery-for-heat-reallocation-_2021_Nano-	1	0.93877551	0.99873578	1	1	0.81956522	0	1	4	0	0	0	45
Laminar-burning-velocity-of-gases-vented-from-failed_2021_Journal-of-Power-S	1	0.94339623	0.54901961	1	1	0.66165414	0	5	1	0	44	1	0
The-impact-of-long-term-changes-in-air-temperature_2020_Science-of-The-Total	1	0.94545455	0.67517497	1	1	0.47297297	0.95	20	5	0	4	50	0
Economic-assessment-of-photovoltaic-battery-systems-based-on_2018_Applied-En	0.14285714	0.94117647	0.58068872	0.98159509	1	0.63316583	0.96296296	8	3	0	2	83	0
Development-of-an-off-grid-electrical-vehicle-charging-station-hy_2020_Energ	1	0.93023256	0.96429661	1	0	0.80851064	0.99074074	14	6	0	7	44	0
Alkaline-Quinone-Flow-Battery-with-Long-Lifetime-at-pH-12_2018_Joule	1	0.93333333	0	0	0	0	0	0	0	4	0	0	27
Kinetic--versus-Diffusion-Driven-Three-Dimensional-Growth-in-Magnes_2020_Jou	1	0.93333333	0	0	1	0	0	0	4	0	0	0	60
Integrated-supervised-adaptive-control-for-the-more-Electric-A_2020_Automati	1	0.94736842	0.98551924	1	0	0.6741573	1	9	6	0	0	44	0
Sodium-plating-and-stripping-from-Na----alumina-ceramic_2020_Materials-Today	0	0.93877551	0.9316837	1	1	0.81447964	1	0	6	0	33	1	0
Analysis-of-electrochemical-performance-of-lithium-carbon-_2021_Journal-of-M	0	0.93023256	0	0	1	0.625	0	2	5	0	23	1	0
Carbon-binder-free-3D-Si-Cu2O-anode-for-high-_2020_Journal-of-Materials-Rese	0.51764706	0.93023256	0	0.7311828	1	0	0	1	8	0	0	0	37
Emerging-rechargeable-aqueous-aluminum-ion-battery--Stat_2020_Nano-Materials	1	0.93617021	0.99866667	1	1	0.52873563	0.99390244	1	6	0	80	73	0
Thermal-analysis-of-lithium-ion-batter_2019_Engineering-Science-and-Technolo	1	0.93617021	0.95183777	1	1	0.62569832	0.99766355	8	0	0	29	1	0
Making-climate-information-services-accessible-to-communities--W_2020_Urban-	1	0.93617021	0.9940678	1	1	0.58181818	1	6	0	0	2	56	0
Electrochemical-performance-and-storage-mechanism-study-of-conju_2020_Energy	1	0.93023256	0.99923839	1	0	0.60330579	0.99074074	4	4	0	2	74	0
Invest-in-fast-charging-infrastructure-or-in-longer-battery-ra_2019_Applied-	0	0.94117647	0.9991431	1	0.76470588	0.42528736	0.96296296	6	0	0	48	15	0
Life-cycle-climate-change-impacts-of-producing-battery-m_2020_Journal-of-Cle	1	0.94117647	0	1	1	0.53754941	0.97222222	4	6	0	0	83	0
Advanced-Hybrid-Electrolyte-Li-O2-Battery-Realized-by-Dual-Superly_2019_Joul	0.56565657	0.93333333	0	0	0	0	0	0	0	6	0	0	61
Integration-of-energy-flow-modelling-in-life-cycle-assessm_2021_Resources--C	1	0.94545455	0.99925206	1	0.91666667	0.48076923	0	3	3	0	0	0	77
Unravelling-high-temperature-stability-of-lithium-ion-bat_2020_Journal-of-Po	1	0.93877551	0.90156794	1	1	0.62962963	1	4	2	0	36	1	0
Morphology-study-of-zinc-anode-prepared-by-electroplating-method-f_2019_Heli	0.95597484	0.94117647	0.99465241	1	1	0.49802372	0.96060606	3	6	0	14	5	0
Effect-of-polytetrafluoroethylene--PTFE--in-curr_2020_Progress-in-Natural-Sc	1	0.93023256	0.99172794	1	1	0.78453039	0.99731183	3	4	0	0	50	0
Online-estimation-of-battery-equivalent-circuit-model-parameters-an_2018_Ene	1	0.93617021	0.9990942	1	1	0.64317181	0.95299145	13	0	0	41	1	0
Battery-energy-storage-system-modeling--Investigation-o_2019_Journal-of-Ener	1	0.92682927	0.95193798	1	1	0.72173913	0.99444444	9	2	0	32	21	0
What-are-the-underlying-transmission-patterns-of-COVID-19-out_2020_EClinical	0	0.93877551	0.10379363	0.98550725	1	0.63225806	1	1	3	0	36	1	0
First--second-and-potential-third-generation-spreads-of-t_2020_International	1	0.93023256	0	0.99130435	1	0.46105919	0.99691358	1	3	0	1	17	0
Evaluation-of-cobalt-oxides-for-calcium-battery-cathode-_2019_Solid-State-Io	1	0.93023256	0.99734513	0.97142857	1	0.78453039	0.97222222	0	7	0	24	37	0
Recent-progress-in-sulfur-cathodes-for-application-to-lithium_2021_Particuol	1	0.93617021	0	1	1	0	0.99	2	4	0	0	0	116
Particle-swarm-optimised-fuzzy-controller-for-charging-dischargi_2020_Energy	1	0.93023256	0.99907063	1	0	0.80141844	0.99074074	11	2	0	2	47	0
Balancing-wind-power-fluctuation-via-onsite-storage-u_2019_Renewable-and-Sus	1	0.93333333	0.99909937	1	1	0.7238806	0	9	5	0	32	23	0
A-Stable-and-High-Capacity-Redox-Targeting-Based-Electrolyte-for-Aq_2019_Jou	1	0.93333333	0	0	1	0	0	0	6	0	0	0	46
Impact-of-electricity-market-feedback-on-investments-in-solar-p_2021_Renewab	1	0.93617021	0.98490566	1	1	0.53684211	0.99193548	6	3	0	38	2	0
Analysis-of-the-relationship-between-the-amount-and-type-of-MSW-and_2020_Hel	1	0.94117647	0.95003621	1	1	0.59106529	0.96060606	3	4	0	54	5	0
A-semi-empirical--electrochemistry-based-model-for-Li-ion_2019_Journal-of-En	1	0.93023256	0.99871959	1	1	0.29565217	1	6	5	0	33	21	0
Techno-environmental-analysis-of-battery-storag_2020_Renewable-and-Sustainab	1	0.93333333	0.99878788	1	1	0.6	0	14	0	0	35	43	0
Sodium-Sulfur-Batteries-with-a-Polymer-Coated-NASICON-type-Sodium-_2019_Matt	1	0.93023256	0	0	1	0	0	0	5	0	0	0	57
Extremely-Stable-Anthraquinone-Negolytes-Synthesized-from-Common-Pr_2020_Che	1	0.93617021	0	0	1	0	0	0	4	0	0	0	32
Real-world-study-for-the-optimal-charging-of-electric-vehi_2020_Energy-Repor	1	0.93023256	0.99915541	1	0	0.78787879	0.99074074	4	7	0	1	66	0
The-evolving-energy-and-capacity-values-of-utility-scale_2021_Advances-in-Ap	1	0.93877551	0.96032629	1	1	0.6056338	0.95	13	1	0	63	38	0
A-new-portable-sampler-to-monitor-pollen-at-street-l_2020_Science-of-The-Tot	1	0.94545455	0.99168399	1	1	0.48372093	0.97222222	3	2	0	4	23	0
Analysis-of-the-unsteady-thermal-response-of-a-Li-ion-battery-pack_2021_Ener	1	0.93877551	0.99658412	1	1	0.66359447	0.95	8	7	0	0	60	0
Air-pollution-and-its-impact-on-the-concentration-of-airborne-fung_2020_Heli	0.98837209	0.94117647	0.99207921	1	1	0.50196078	0.96060606	1	0	0	4	36	0
Performance-investigation-of-zero-building-integrated-_2020_Alexandria-Engin	0.11009174	0.92682927	0.94601184	0	1	0	0.49561404	6	11	0	0	0	26
Design-of-solid-state-sodium-ion-batteries-with-high-mass-l_2021_Journal-of-	1	0.93023256	0.89369369	0.97777778	1	0.75	0	0	4	0	26	4	0
Li3N-film-modified-separator-with-homogenizatio_2021_Progress-in-Natural-Sci	0.04494382	0.93023256	0.89715536	1	1	0.65240642	0	2	3	0	0	0	38
Characterization-of-PEDOT-Quinone-conducting-redox-polyme_2019_Electrochemis	1	0.93877551	0.99779639	1	1	0.60240964	1	1	3	0	37	1	0
Exploring-acceptance-of-decentralised-energy-storage-at-househo_2020_Energy-	1	0.93617021	0.99770326	1	1	0.62337662	0	11	0	0	0	2	0
Characterization-of-carbon-felt-electrodes-for-vanadium-re_2019_Journal-of-E	1	0.92682927	0.99891186	1	1	0.68181818	0.99444444	4	4	0	20	1	0
Examining-energy-uncertainty-in-battery-bus_2021_Transportation-Research-Par	1	0.93023256	0.99906191	1	1	0.29931973	0	7	1	0	0	23	0
Cost-analysis-of-autonomous-battery-electric-field-tra_2021_Biosystems-Engin	0.97674419	0.95081967	0	0	0	0	0	0	0	10	0	0	60
A-Solvent-Controlled-Oxidation-Mechanism-of-Li2O2-in-Lithium-Oxyge_2018_Joul	0.76190476	0.93333333	0	0	1	0	0.3340868	0	5	0	0	0	95
Adaptive-surrogate-model-based-optimization-framework-appl_2020_Materials---	1	0.93877551	0.99148534	1	1	0.63663664	0.97727273	7	3	0	12	21	0
Optimal-Designing-and-Synthesis-of-a-Hybrid-PV-Fuel-cell-Wind_2020_Energy-Re	1	0.93023256	0.9984127	1	0	0.66089965	0.99074074	6	2	0	9	32	0
Promoting-polysulfides-redox-conversion-by-sulfur-deficient-Z_2021_Materials	0.68421053	0.93877551	0.86137148	0.96511628	1	0.74226804	0.95	2	6	0	42	1	0
Electrodeposited-cobalt-hydroxide-in-expanded-carbon-graphi_2020_Arabian-Jou	0.15714286	0.93617021	0.91743119	0	1	0	0.49509804	1	5	0	0	0	89
Synthesis-and-properties-of-single-crystal-Ni_2021_Transactions-of-Nonferrou	1	0.93877551	0	0	1	1	0	0	8	0	0	0	36
A-quantitative-framework-for-analysing-long-term-_2020_International-Journal	1	0.93023256	0.97269913	1	1	0.72340426	0.91129032	4	4	0	0	109	0
Commute-satisfaction--neighborhood-satisfaction--and-housin_2020_Travel-Beha	1	0.92682927	0.99928212	1	1	0.65800866	0.99509804	3	0	0	0	0	92
Effects-of-heat-stress-on-performance--blood-chemistry--and-hyp_2020_Poultry	1	0.92682927	0.6536548	0	1	0.22268041	0	2	3	0	4	23	0
How-solution-chemistry-affects-the-electrochemical-behavior-o_2020_Electroch	1	0.94545455	0.94978784	0.98591549	1	0.60240964	0.95	2	2	0	23	1	0
When-top-down-meets-bottom-up--Is-there-a-collaborati_2020_Energy-Research--	1	0.93333333	0.99927693	1	1	0.78835979	1	2	0	0	15	42	0
Conducting-polymer-composites-as-water-dispersible-elect_2020_Journal-of-Pow	1	0.93877551	0.99915038	1	1	0.63291139	1	4	1	0	18	45	0
A-durable-rechargeable-zinc-air-battery-via-self-su_2021_Journal-of-Alloys-a	0.8907563	0.94117647	0.99682035	1	1	0.6875	0.95	1	6	0	53	1	0
High-Energy-Density-Solid-Electrolyte-Based-Liquid-Li-S-and-Li-Se-_2020_Joul	1	0.93333333	0	0	1	0	0	0	5	0	0	0	32
Pig-farmers--willingness-to-recover-their-production-und_2020_Journal-of-Int	0.99090909	0.93877551	0.89265537	0.99337748	1	1	0.46825397	0	1	0	0	0	40
Influence-of-co-depositor-materials-and-modification-_2020_Sustainable-Energ	1	0.93333333	0.99900892	1	1	0.21428571	1	3	8	0	34	7	0
Separation-of-valuable-elements-from-NiMH-battery-_2020_Separation-and-Purif	1	0.93877551	0.99344501	1	1	0.63959391	0.97222222	8	8	0	0	0	41
Streamlining-the-implementation-process-of-urban-mobility-inno_2020_Transpor	1	0.93877551	0.40909091	1	0.85714286	0.67814114	0	1	0	0	0	0	33
A-Highly-Active-Oxygen-Evolution-Catalyst-for-Lithium-Oxygen-Batter_2018_Jou	1	0.93333333	0	0	1	0	0	0	3	0	0	0	72
Bridging-physics-based-and-equivalent-circuit-models-for-_2021_Electrochimic	1	0.94545455	0.99634236	1	1	0.38383838	0.95	6	4	0	17	0	0
2D-dynamic-phenomenological-modelling-of-vanadium-redox-flo_2020_Journal-of-	1	0.94339623	0.99911661	1	1	0.61068702	0	3	5	0	21	17	0
Computational-Screening-of-Cathode-Coatings-for-Solid-State-Batter_2019_Joul	1	0.93333333	0	0	1	0	0	2	7	0	0	0	115
Design-and-performance-analyses-of-a-_2020_Engineering-Science-and-Technolog	0.97196262	0.93617021	0.86521084	1	0.43243243	0.61132075	0.99766355	13	0	0	21	16	0
Policy-options-for-enhancing-economic-profitability-of-resident_2021_Applied	1	0.94339623	0.99929677	1	1	0.22058824	0	9	10	0	65	10	0
Optimization-and-operation-of-integrated-homes-with-pho_2019_Energy-Conversi	1	0.93333333	0.95162317	1	1	0.73846154	1	16	8	0	31	59	0
Prediction-of-overcharge-induced-serious-capacity-fading-in-n_2020_Journal-o	1	0.94339623	0.95866233	1	1	0.86597938	0	1	6	0	36	1	0
Pd-nanocluster-decorated-CoFe-composite-supported-on-nitrog_2020_Green-Energ	1	0.92682927	0.88673363	1	0	0	0	0	0	11	0	0	60
DREMUS--A-Data-Restricted-Multi-Physics-Simulation-Mode_2020_Journal-of-Ener	1	0.93023256	0.99770115	0	1	0.1302521	0	7	3	0	0	0	53
Solid-solution-nitride-carbon-nanotube-hybrids-enhance-el_2018_Energy-Storag	1	0.93023256	0.99676113	1	1	0.51485149	0.99444444	0	3	0	45	3	0
Self-consumption-and-self-sufficiency-for-household-solar-pro_2020_Renewable	0	0.93617021	0.36896762	1	1	0.30617284	0.99193548	0	7	0	36	1	0
Lowering-greenhouse-gas-emissions-in-the-built-environment-by_2018_Energy-an	1	0.93877551	0.99924528	1	1	0.31893688	0.94281046	4	4	0	80	1	0
Li-ion-batteries-for-peak-shaving--price-arbitrage--and-p_2021_Energy-Conver	1	0.94339623	0.9960086	1	1	0.38059701	0	14	1	0	41	47	0
Data-Driven-Safety-Envelope-of-Lithium-Ion-Batteries-for-Electric-_2019_Joul	1	0.93333333	0	0	1	0	0	1	4	0	0	0	40
Condemned-to-green--Accessibility-and-attractiveness-of-urban-gree_2020_Geof	1	0.94117647	0.96472663	1	1	0.53043478	0.98529412	3	1	0	8	76	0
The-carbon-footprint-of-island-grids-with-lithium-ion-_2021_Renewable-and-Su	1	0.93333333	0.99907493	1	1	0.38764045	0	7	4	0	0	0	46
Redox-flow-batteries-based-on-insoluble-redox-active-m_2021_Nano-Materials-S	0.97520661	0.93617021	0.624	0.96470588	1	0.91320755	0.99390244	5	5	0	22	55	0
Reducing-the-climate-change-impacts-of-lithium-ion-batteries-_2020_Journal-o	1	0.93023256	0.99584488	1	1	0.68926554	1	5	8	0	43	16	0
Economic-evaluation-of-operation-strategies-for-battery-s_2021_Journal-of-En	1	0.93023256	0.99879373	1	1	0.41295547	0	19	5	0	23	20	0
Achieving-High-Energy-Density-through-Increasing-the-Output-Voltage-_2019_Ch	0.99421965	0.93617021	0	0	1	0	0.26530612	0	6	0	0	0	52
High-loading-FeS2-nanoparticles-anchored-on-biomass-derived_2020_Green-Energ	0.2295082	0.92682927	0.88195387	0.99236641	1	0.78688525	0	2	4	0	0	67	0
Understanding-Full-Cell-Evolution-and-Non-chemical-Electrode-Crosst_2018_Jou	1	0.93333333	0	0	1	0	0	0	7	0	0	0	57
Polymeric-hollow-fibers--Uniform-temperature-of-Li-io_2019_Applied-Thermal-E	0.13186813	0.95384615	0.97130802	1	1	0.66202091	1	9	11	0	41	1	0
Features-and-incidence-of-thromboembolic-disease--A-com_2020_Saudi-Journal-o	1	0.93023256	0.84177215	1	1	1	0.99615385	0	0	0	3	26	0
Energy-performance-assessment-of-monocrystalline-and-polycrystall_2020_Energ	1	0.93023256	0.64439324	1	0	0.58201058	0.99074074	8	4	0	6	15	0
Characteristics-of-halide-oxidation-at-graphit_2019_Sustainable-Energy-Techn	1	0.93023256	0.24840183	1	1	0.12880143	0.99712644	4	8	0	26	1	0
Synthesis-and-experimental-investigation-of---MnO2-N_2021_Chemical-Engineeri	0.38961039	0.93333333	0.67647059	0.95867769	1	0.1981982	0.95	2	5	0	0	0	73
Assessing-governance-of-low-energy-green-building-innovation-in-_2020_Energy	1	0.93617021	0.99920509	1	1	0.45333333	0	2	2	0	0	0	49
Membranes-for-zinc-air-batteries--Recent-progress--cha_2020_Journal-of-Power	1	0.94339623	0.998778	1	1	0.60992908	0	4	3	0	119	117	0
Ultrathin-RuRh-Alloy-Nanosheets-Enable-High-Performance-Lithium-C_2020_Matte	0.94308943	0.93023256	0	0	0	0	0	0	0	6	0	0	51
Assessment-of-curtailed-wind-energy-potential-for-off-grid-applicat_2020_Ene	1	0.93877551	0.99405352	1	1	0.50909091	0.95	15	3	0	45	2	0
End-of-Life-Electric-Vehicle-Battery-Stock-Estimation-_2021_Resources--Conse	1	0.94545455	0	0	1	0.5826087	0	7	0	0	0	8	0
Aluminum-air-battery-with-cotton-substrate--Controlling-t_2021_Green-Energy-	1	0.92682927	0.90711962	1	0	0	0	0	0	8	0	0	41
Mechanical-and-hydrometallurgical-processes-in-HCl-med_2019_Resources--Conse	1	0.94339623	0.99422799	1	1	0.66176471	0.984375	9	0	0	0	0	45
Mechanochemically-synthesized-Cu3P-C-composites-as-a-con_2020_Journal-of-Pow	0.42253521	0.93877551	0.84160305	0.99186992	1	0.57352941	1	0	4	0	1	48	0
Inhibiting-Polysulfide-Shuttling-with-a-Graphene-Composite-Separato_2018_Jou	0.98461538	0.93333333	0	0	1	0	0	0	4	0	0	0	35
Effective-regeneration-of-high-performance-anode-material-re_2020_Green-Ener	0.9106383	0.92682927	0.88861589	1	0	0	0	0	0	7	0	0	59
Messy-maps--Qualitative-GIS-representations-of-_2020_Landscape-and-Urban-Pla	1	0.94915254	0.999332	0	1	0.48863636	1	2	5	0	0	88	0
Multi-redox-Molecule-for-High-Energy-Redox-Flow-Batteries_2018_Joule	1	0.93333333	0	0	1	0	0	0	4	0	0	0	61
Avoiding-Fracture-in-a-Conversion-Battery-Material-through-Reaction_2018_Jou	1	0.93333333	0	0	1	0	0	0	5	0	0	0	50
Carbonized-metal-organic-framework-cathodes-for-seconda_2021_Journal-of-Powe	1	0.94339623	0.82721088	1	1	0.47297297	0	5	0	0	10	45	0
Harmony-search-optimization-for-optimum-sizing-of-hybrid-solar_2020_Energy-R	1	0.93023256	0.99914163	1	0	0.62146893	0.99074074	12	0	0	0	18	0
Data-driven-nonparametric-Li-ion-battery-ageing-model-aimin_2020_Journal-of-	1	0.93023256	0.55544355	1	1	0.49401198	1	3	5	0	7	46	0
Anthraquinone-derivative-as-high-performance-anode-materia_2018_Green-Energy	1	0.92682927	0.78670077	1	1	0.60301508	0	1	4	0	1	35	0
In-situ-preparation-and-excellent-performance-of-Co_2020_Journal-of-Material	0.64705882	0.93023256	0	0	1	0	0	0	3	0	0	0	30
Experimental-study-of-the-impedance-behavior-of-18650-lith_2019_Journal-of-E	1	0.93023256	0.73196481	1	1	0.64052288	1	9	2	0	23	44	0
Battery-production-design-using-multi-output-machine_2021_Energy-Storage-Mat	1	0.93023256	0.99191375	1	1	0.61202186	0.99444444	17	0	0	59	1	0
Tailoring-the-Mg-air-primary-battery-performance-using-st_2020_Journal-of-Po	1	0.94339623	0.99891775	1	1	0.48101266	0	3	5	0	19	24	0
How-the-utilised-SOC-window-in-commercial-Li-ion-po_2021_Journal-of-Power-So	0.97902098	0.93877551	0.87636364	1	1	0.83809524	1	4	1	0	29	1	0
RuII-tris-bipyridine-modified-electrode-as-a-senso_2021_Electrochemistry-Com	0.06153846	0.93877551	0.5136281	1	0.88235294	0.78212291	0	0	4	0	30	2	0
Urban-Building-Energy-and-Climate--UrBEC--simulation--Example_2020_Energy-an	0.98492462	0.94117647	0.89267016	1	1	0.76315789	0.92727273	18	10	0	35	1	0
Exploring-the-thermodynamics-of-the-bromine-electrode-in-conc_2021_Journal-o	1	0.94339623	0.47227926	1	1	0.37082067	0	1	7	0	17	28	0
Multi-objective-battery-sizing-optimisation-for-renewable-energy_2021_Applie	1	0.94339623	0.99568966	1	1	0.45355191	0	3	4	0	34	15	0
Optimal-energy-management-of-a-hybrid-diesel-generator-and-batt_2021_Energy-	1	0.93023256	0.6463985	1	0	0.55197133	0.99074074	8	4	0	0	35	0
Self-standing-oxygen-deficient---MoO3-x-nanoflake-arrays-as-_2019_Journal-of	0	0.93023256	0.48886949	0.94890511	1	0.62831858	0.99390244	4	2	0	28	9	0
A-free-standing-reduced-graphene-oxide-aerogel-as-supportin_2019_Journal-of-	0	0.94117647	0.86859163	1	1	0.78453039	0.94418605	0	6	0	0	47	0
A-62-m-K-ion-aqueous-electrolyte_2020_Electrochemistry-Communications	0.98113208	0.93877551	0.98795181	1	1	0.64485981	1	1	3	0	27	1	0
Investigation-of-the-performance-of-direct-forecasting-strate_2021_Journal-o	1	0.93023256	0.99932478	1	1	0.53696498	0	21	6	0	40	2	0
A-bottom-up-performance-and-cost-assessment-of-lithium-ion-_2021_Journal-of-	1	0.93877551	0.93071077	1	1	0.50643777	1	0	4	0	59	2	0
Design-and-preparation-of-thin-film-gel-polymer-electro_2021_Journal-of-Powe	1	0.94339623	0.99906103	1	1	0.62443439	0	1	7	0	38	1	0
Control-of-fuzzy-logic-based-PV-battery-hyb_2018_Journal-of-Electrical-Syste	1	0.93333333	0.89416292	1	1	0.84415584	0	7	2	0	0	15	0
Critical-Parameters-for-Evaluating-Coin-Cells-and-Pouch-Cells-of-Re_2019_Jou	1	0.93333333	0	0	1	0	0	0	3	0	0	0	29
Deciphering-the-role-of-tetrahydrofuran-residue-in-the-poly-ethylene_2021_Gi	0.13986014	0.93617021	0	1	1	0	1	0	7	0	0	0	59
Techno-economic-optimization-model-for-polygeneration-hybrid-energy_2021_Ene	1	0.93877551	0.94961082	1	1	0.54716981	0.97222222	13	0	0	64	2	0
Unprecedented-Capacity-and-Stability-of-Ammonium-Ferrocyanide-Cathol_2019_Jo	1	0.93333333	0	0	1	0	0	0	5	0	0	0	51
Operando-Visualization-and-Multi-scale-Tomography-Studies-of-Dendrit_2019_Jo	0	0.93333333	0	0	1	0	0	0	5	0	0	0	35
Nuevos-datos-normativos-de-la-versi-n-espa-ola-de-la-Repeatable-Ba_2020_Neur	0.5408805	0.92682927	0	0	0	0	0	0	0	0	0	0	29
Hybrid-Li-Ion-and-Li-O2-Battery-Enabled-by-Oxyhalogen-Sulfur-Elect_2018_Joul	0.41463415	0.93333333	0	0	0	0	0	0	0	6	0	0	54
Lightweight-Metallic-MgB2-Mediates-Polysulfide-Redox-and-Promises-H_2019_Jou	0.37606838	0.93333333	0	0	0	0	0	0	0	6	0	0	41
Estimating-battery-lifetimes-in-Solar-Home-System-design-using_2018_Applied-	0	0.94117647	0.9355411	1	1	0.49101796	0.94074074	4	8	0	15	2	0
Design-considerations-to-prevent-thermal-hazards-in-cylin_2021_Journal-of-En	1	0.93023256	0.99804114	1	1	0.68769716	0	9	0	0	23	44	0
Reactivity-Guided-Interface-Design-in-Na-Metal-Solid-State-Batteri_2019_Joul	1	0.93333333	0	0	1	0	0	0	4	0	0	0	57
Chelated-Chromium-Electrolyte-Enabling-High-Voltage-Aqueous-Flow-B_2019_Joul	1	0.93333333	0	0	1	0	0	0	4	0	0	0	45
Hybrid-Aqueous-Non-aqueous-Electrolyte-for-Safe-and-High-Energy-Li_2018_Joul	1	0.93333333	0	0	1	0	0	0	4	0	0	0	46
High-Voltage--Room-Temperature-Liquid-Metal-Flow-Battery-Enabled-by_2018_Jou	0.97468354	0.93333333	0	0	0	0	0	0	0	4	0	0	35
Challenges-and-perspectives-for-new-material-soluti_2019_Solid-State-Communi	1	0.93023256	0.99753695	0	1	1	0	2	0	0	64	19	0
Lanthanum-titanate-nanometric-powder-potentially-for_2019_Journal-of-Materia	1	0.93023256	0	0	1	0	0	2	5	0	0	0	28
The-impact-of-urban-district-composition-on-storage-technology-relia_2021_En	1	0.93877551	0.61836283	1	1	0.63687151	0.97222222	4	5	0	34	3	0
Behavior-of-Lithium-Metal-Anodes-under-Various-Capacity-Utilization-_2018_Jo	1	0.93333333	0	0	1	0	0	0	5	0	0	0	31
Reliability-assessments-of-an-islanded-hybrid-PV-diesel-battery-sy_2019_Heli	1	0.94117647	0.88855308	1	1	0.45849802	0.96060606	6	0	0	61	2	0
Enhanced-sulfur-utilization-in-lithium-sulfur-batter_2021_Materials-Today-Co	1	0.93877551	0.76510067	1	1	0.78453039	0	3	3	0	43	4	0
On-charge-percolation-in-slurry-electrodes-used-in-_2019_Electrochemistry-Co	1	0.93617021	0.99888889	1	1	0.88741722	0.99590164	0	3	0	31	1	0
Late-evolutionary-stages-of-residual-hills-in-tablelands--Elb_2020_Geomorpho	1	0.94339623	0.99775281	0.97637795	0.30508475	0.62641509	0.95	11	2	0	9	41	0
Substantial-doping-engineering-in-Na3V2-xFex-PO4-3--0-x-0-15_2020_Materials-	0	0.93877551	0.9088785	1	1	0.56470588	0.92727273	1	4	0	24	18	0
2D-hierarchical-yolk-shell-heterostructures-as-advanced-ho_2019_Journal-of-E	1	0.93617021	0.86693999	0.99173554	1	0.76756757	0.99489796	0	7	0	12	46	0
Photovoltaic-systems-coupled-with-batteries-that-are-optimally-s_2018_Applie	0.05839416	0.94117647	0.92981326	1	1	0.63354037	0.96296296	5	9	0	48	11	0
An-overview-and-prospective-on-Al-and-Al-ion-battery_2021_Journal-of-Power-S	1	0.94339623	0.19163763	1	1	0.62686567	0	2	8	0	208	85	0
Time-of-use-and-time-of-export-tariffs-for-home-batteries_2018_Journal-of-En	0.97619048	0.92682927	0.03496503	1	1	0.78125	0.99444444	5	10	0	0	44	0
Solid-electrolyte-composite-Li4P2O7-Li3P_2020_Progress-in-Natural-Science--M	0.66666667	0.93023256	0.99531616	0.98550725	1	0.7251462	0.99731183	2	3	0	19	1	0
Thermodynamics-and-kinetics-of-2D-g-GeC-monolayer-as-an-_2021_Journal-of-Pow	1	0.94339623	0.96660365	1	1	0.625	0	7	1	0	47	29	0
Profitability-of-commercial-and-industrial-photovoltaics-and-b_2020_Applied-	0	0.94339623	0.99928264	1	1	0.75541796	0.97222222	7	2	0	4	76	0
Facile-synthesis-of-high-capacity-P2-type-Na2-3_2021_Transactions-of-Nonferr	0.64347826	0.93877551	0	0	1	1	0	0	6	0	0	0	31
A-fuzzy-decision-making-model-for-optimal-design-of-solar--w_2021_Energy-Con	1	0.94339623	0.998	1	1	0.28015564	0	15	12	0	37	34	0
An-overview-of-the-characteristics-of-advanced-binders-fo_2021_Nano-Material	1	0.93617021	0.62533121	1	1	0.79638009	0.99390244	9	6	0	19	140	0
Carbons-derived-from-alcohol-treated-bacterial-cellulose-with_2021_Renewable	0	0.93617021	0.75090253	0.98837209	1	0.65137615	0.99193548	2	1	0	54	1	0
N-Doped-Carbon-Nanonecklaces-with-Encapsulated-Sb-as-a-Sodium-Ion-_2019_Matt	1	0.93023256	0	0	1	0	0	2	3	0	0	0	68
Built-environment--urban-vitality-and-social-cohesion--D_2020_Landscape-and-	1	0.94915254	0.99912281	0	1	0.51754386	1	2	1	0	0	64	0
Spectroscopic-analysis-of-ultra-thin-TiN-as-a-diffusion-bar_2021_Applied-Sur	1	0.93877551	0.99772624	1	1	0.34965035	0	1	7	0	33	24	0
The-potential-of-mechanistic-information-organised-within-the-_2021_Reproduc	0.91970803	0.94117647	0.99936548	0.99665552	1	0.95514512	0	1	2	0	37	112	0
Oxidization-of-fluid-like-Li-metal-with-inherent-LiLi2O-i_2020_Journal-of-Ma	0.04444444	0.93023256	0.90862685	1	1	0.88695652	0.99390244	2	4	0	63	1	0
Modeling-transient-processes-in-lead-acid-batteries-_2020_Journal-of-Energy-	1	0.93023256	0.9980198	1	1	0.6097561	1	2	8	0	29	11	0
Affective-map-of-Warsaw--Testing-Alexander-s-pattern-l_2020_Landscape-and-Ur	1	0.94915254	0.99926145	1	0.32323232	0.20985011	1	7	0	0	0	26	0
Nurturing-nature--Exploring-socio-spatial-c_2020_Environmental-Innovation-an	1	0.93023256	0.99887892	1	1	0.83848797	0.99725275	1	1	0	0	66	0
High-performance-Si-Containing-anode-materials-in-lithium-i_2020_Green-Energ	1	0.92682927	0.81597365	0.98013245	0	0	0	0	0	8	0	0	71
Dynamic-discretization-discovery-for-the-service_2020_Transportation-Researc	0.98285714	0.92682927	0.99412456	1	1	0.29674797	0.94565217	7	8	0	0	59	0
Nanoporous-SiOx-coated-amorphous-silicon-anode-material-with-_2019_Nano-Mate	0.19548872	0.93617021	0.89263361	0.98089172	1	0.71328671	0.99390244	3	5	0	41	1	0
Digital-twin-for-battery-systems--Cloud-battery-management-_2020_Journal-of-	1	0.93023256	0.99911739	1	1	0.29023747	1	8	3	0	0	0	32
Crumpled--high-power--and-safe-wearable-Lithium-Ion-Battery_2021_Fundamental	1	0.93023256	0.98906819	0.95541401	0	0.67777778	0.99358974	1	3	0	37	1	0
Life-cycle-assessment-of-the-environmental-impact-of-the-batte_2021_Energy-R	1	0.93023256	0.99919614	1	0	0.75744681	0.99074074	8	0	0	0	36	0
Assessing-economic-instruments-to-steer-urban-residential-spraw_2020_Land-Us	1	0.94736842	0.99923136	1	0.84615385	0.70250896	1	5	0	0	2	81	0
Effect-of-Li-plating-during-formation-of-lithium-ion-batte_2021_Journal-of-P	1	0.94339623	0.9944393	1	0.86666667	0.48730964	0	1	5	0	6	36	0
Discharge-properties-of-ECAP-processed-AZ31-Ca-a_2021_Journal-of-Materials-R	1	0.93023256	0.17361111	0	1	0	0.54683544	11	3	0	0	0	50
Development-strategies-for-heavy-duty-electric-batter_2019_Resources--Conser	1	0.94545455	0.86085734	1	1	0.76691729	0.98809524	1	0	0	3	70	0
Borohydride-based-electrolyte-system-for-Magnesium-Per_2021_Ain-Shams-Engine	0.85714286	0.93023256	0.99557522	1	1	0.7518797	0	6	4	0	6	33	0
Analyzing-and-mitigating-battery-ageing-by-self-heating-thr_2021_Journal-of-	1	0.93023256	0.9950495	1	1	0.43434343	0	2	5	0	52	1	0
Where-and-when-to-vaccinate--Interdisciplinary-desi_2020_International-Journ	1	0.93023256	0	1	1	0.30516432	0.99691358	3	1	0	9	22	0
In-Situ-Coupling-of-Colloidal-Silica-and-Li-Salt-Anion-toward-Stabl_2019_Mat	0	0.93023256	0	0	0	0	0	0	0	5	0	0	42
Reconstructed-Orthorhombic-V2O5-Polyhedra-for-Fast-Ion-Diffusion-in_2019_Che	0.54166667	0.93617021	0	0	1	0	0.01807229	0	5	0	0	0	32
A-Rechargeable-Quasi-symmetrical-MoS2-Battery_2018_Joule	0.90140845	0.93333333	0	0	0	0	0	0	0	4	0	0	31
Synthesis-of-amorphous-SeP2-C-composite-by-plasma-as_2021_Progress-in-Natura	0.31724138	0.93023256	0.7752193	1	1	0.75268817	0	0	6	0	2	52	0
Three-dimensional-micron-porous-graphene-foams-for-lightweight-curr_2019_Car	1	0.93617021	0.89071986	1	1	0.58333333	0.98076923	4	4	0	37	13	0
Contested-memory-amidst-rapid-urban-transition--The-cultural-politi_2020_Cit	1	0.93877551	0.99252747	1	1	0.58291457	1	1	4	0	0	48	0
Impact-of-mitigating-interventions-and-temperature-on-the-instanta_2020_One-	1	0.93877551	0.97713864	1	1	0.81300813	1	0	2	0	17	12	0
The-value-of-environmental--dis-amenities-in-the-urban-h_2020_Journal-of-Urb	1	0.92682927	0.99931926	1	1	0.62385321	0.99489796	1	0	0	0	36	0
Enhanced-rate-capability-of-Li4Ti5O12-anode-material-by_2021_Electrochemistr	0.44067797	0.93877551	0.94232106	1	1	0.74226804	0	1	4	0	33	1	0
Chemical-stability-and-long-term-cell-performance-of-low-coba_2020_Energy-St	1	0.93023256	0.99372504	1	1	0.56481481	0.99444444	2	6	0	26	21	0
Poly-Ionic-Liquid-s-in-Salt-Electrolytes-with-Co-coordination-Assis_2019_Jou	1	0.93333333	0	0	1	0	0	0	8	0	0	0	61
Impedance--structural-and-thermal-analyses-of-polyviny_2021_Journal-of-Mater	0.14516129	0.93023256	0.29919137	0	1	0	0.53433544	3	11	0	0	0	38
A-Framework-for-Understanding-the-Institutional-Arrangements-o_2020_Land-Use	1	0.94736842	0.9994186	1	1	0.42587601	1	5	4	0	0	0	57
New-normative-data-from-the-Spanish-language-version-of-the_2020_Neurolog-a-	1	0	0.45989305	0	0	0	0	0	0	0	0	0	29
Lithium-ion-battery-active-material-dissolution-kine_2020_Separation-and-Pur	0.90123457	0.93877551	0.87996689	0.98823529	1	0.61290323	0.97222222	3	6	0	31	1	0
Thickness-gradient-promotes-the-performance-of-Si-based-ano_2020_Materials--	1	0.93877551	0.94298793	0.976	1	0.68269231	0.97727273	2	5	0	32	17	0
How-do-new-use-environments-influence-a-technology-s-knowledge-t_2021_Resear	0.99591837	0.93877551	0.9982862	1	1	0.6630137	0	8	0	0	0	0	92
Are-travel-surveys-a-good-basis-for-EV-models--Validation-of-si_2020_Applied	0.98924731	0.94339623	0.99477612	0.98477157	1	0.42045455	0.97222222	12	7	0	84	1	0
A-Two-Dimensional-Porous-Carbon-Modified-Separator-for-High-Energy-_2018_Jou	0.98013245	0.93333333	0	0	1	0	0	0	5	0	0	0	38
Directing-Mg-Storage-Chemistry-in-Organic-Polymers-toward-High-Ene_2019_Joul	1	0.93333333	0	0	1	0	0	0	5	0	0	0	50
Energy-constrained-model-for-scheduling-of-battery-_2021_International-Journ	1	0.93877551	0.99907236	1	1	0.72653061	0	8	0	0	19	1	0
A-nuclear-battery-based-on-silicon-p-i-n-structure_2019_Nuclear-Engineering-	0.94488189	0.92682927	0.91653204	1	1	0.75789474	0.99603175	2	5	0	20	1	0
Anode-free--Lean-Electrolyte-Lithium-Sulfur-Batteries-Enabled-by-Te_2020_Jou	1	0.93333333	0	0	1	0	0	0	6	0	0	0	51
A-modeling-and-experimental-study-of-capacity-fade-for-lithi_2020_Energy-and	1	0.93617021	0.81786942	1	1	0.77837838	1	5	1	0	20	1	0
Taming-Active-Material-Solid-Electrolyte-Interfaces-with-Organic-Ca_2019_Jou	1	0.93333333	0	0	1	0	0	0	6	0	0	0	47
Applying-DSAS-tool-to-detect-coastal-ch_2020_The-Egyptian-Journal-of-Remote-	1	0.93023256	0.90992366	1	1	0.8209607	0	6	1	0	4	40	0
Cost-effective-porous-carbon-materials-synthesized-by_2019_Journal-of-Scienc	0.71428571	0.93333333	0.63695015	1	1	0.625	0.99712644	3	7	0	39	1	0
Ion-solvent-chemistry-in-lithium-battery-electrolytes--From_2021_Fundamental	1	0.93023256	0.99637024	1	1	0.74766355	0.99358974	2	2	0	21	1	0
Rapid-microwave-assisted-bulk-production-of-high-quality-reduced_2020_Materi	1	0.93333333	0.95431069	1	0.8	0.51546392	1	5	3	0	39	1	0
Particle-atomic-layer-deposition-as-an-effective-way-to-e_2020_Materials-Tod	1	0.93877551	0.98449612	1	1	0.63101604	1	3	2	0	0	0	43
Optimal-valuation-of-wind-energy-projects-co-located-with-b_2021_Applied-Ene	1	0.94339623	0.99940191	1	1	0.58204334	0	4	4	0	36	46	0
Power-management-control-and-delivery-module-for-a-hyb_2021_Energy-Conversio	1	0.94339623	0.99896266	1	1	0.63117871	0	4	5	0	22	1	0
Electrochemical-Oscillation-in-Li-Ion-Batteries_2018_Joule	1	0.93333333	0	0	1	0	0	0	5	0	0	0	57
An-experimental-study-on-thermal-runaway-characteristics-of-_2020_Journal-of	1	0.94339623	0.99843342	1	1	0.64661654	0	5	3	0	0	3	0
A-corrosion-resistant-die-cast-Mg-9Al-1Zn-anode-with-superio_2020_Materials-	1	0.93877551	0.88003793	0.98089172	1	0.72340426	0.97727273	4	12	0	54	1	0
Data-driven-nonparametric-Li-ion-battery-ageing-model-aimin_2020_Journal-of1	1	0.93023256	0.5125059	1	1	0.54293629	1	4	6	0	19	19	0
Quantifying-urbanization-levels-on-the-Tibetan-Plateau-_2020_Geography-and-S	1	0.93617021	0.91502499	1	1	0.72857143	0.99528302	1	8	0	0	22	0
Understanding-the-role-of-the-porous-electrode-microstructure-_2020_Journal-	1	0.94339623	0.99915254	1	1	0.55434783	0	6	2	0	35	22	0
Novel-method-for-the-parameterization-of-a-reliable-equivale_2021_Journal-of	0.99585062	0.94339623	0.99278268	1	1	0.59701493	0	5	3	0	28	19	0
Estimation-of-traffic-density-from-drone-based-deli_2020_Journal-of-Air-Tran	1	0.94736842	0.99859649	1	1	0.49382716	0	2	1	0	0	2	0
Whence-the-next-pandemic--The-intersecting-global-geography-of-the-_2020_One	1	0.93877551	0.99923722	1	1	0.64978903	0.95	5	0	0	11	29	0
Dual-anion-ionic-liquid-electrolyte-enables-stable-Ni-rich-cathodes_2021_Jou	1	0.93333333	0	0	1	0	0	4	4	0	0	0	40
High-conductivity-polymer-electrolyte-with-comb-like-structure_2019_Journal-	1	0.93023256	0.52884172	1	1	0.63354037	0.99390244	4	2	0	24	2	0
Multiple-charging-discharging-cycles-of-a-rechargeable_2020_Journal-of-Power	1	0.93877551	0.84328358	1	1	0.69565217	1	3	2	0	24	1	0
An-appropriate-reference-and-counter-electrode-in-an-all_2021_Electrochemist	1	0.93877551	0.91882556	1	1	0.72727273	0	0	4	0	6	25	0
The-design-of-Co3S4-MXene-heterostructure-as-sulfur-host-t_2021_Journal-of-M	0.19847328	0.92682927	0.90626429	0.99371069	1	0.71328671	0	3	9	0	35	1	0
Near-Term-Potential-of-Biofuels--Electrofuels--and-Battery-Electric_2019_Jou	1	0.93333333	0	0	1	0	0	1	2	0	0	0	92
Multi-scale-modelling-of-Lithium-ion-batteries--From-t_2021_Energy-Conversio	1	0.94339623	0.99940299	1	0.75	0.53389831	0	0	10	0	10	60	0
What-drives-the-gender-cycling-gap--Census-analysis-from-_2020_Transport-Pol	1	0.93877551	0.99879178	1	1	0.69047619	0	1	4	0	0	4	0
Towards-novel-calcium-battery-electrolytes-by-efficien_2021_Energy-Storage-M	0.97142857	0.93023256	0.84478616	1	1	0.54285714	0.99444444	2	3	0	62	1	0
Effect-of-carbon-material-additives-on-hydrogen-evo_2021_Materials-Science-f	1	0.93023256	0.92230934	1	1	0.73059361	0.99666667	6	0	0	21	0	0
High-Speed-electron-beam-curing-of-thick-electrode-for-_2019_Green-Energy---	1	0.92682927	0.85427729	1	1	0.90217391	0	4	5	0	1	21	0
A-multi-scale-multi-domain-model-for-large-format-lithiu_2021_Electrochimica	1	0.94545455	0.98187809	1	1	0.53191489	0.95	8	3	0	68	1	0
Designing-In-Situ-Formed-Interphases-Enables-Highly-Reversible-Cobal_2019_Jo	0.8045977	0.93333333	0	0	0	0	0	0	0	5	0	0	47
From-Mobike-to-no-bike-in-Greater-Manchester--Using-the-c_2020_Journal-of-Tr	1	0.94339623	0.6216985	0	1	0.73127753	1	5	1	0	0	0	47
Conducting-polymers-and-composites-nanowires-fo_2020_Materials-Science-for-E	1	0.93023256	0.99454297	1	1	0.75	0.99666667	1	6	0	139	3	0
Explosion-characteristics-for-Li-ion-battery-electro_2019_Journal-of-Hazardo	1	0.93877551	0.99545455	1	1	0.87878788	0.96767677	3	4	0	31	1	0
Visualization-of-electrolyte-flow-in-vanadium-redox-flow-batte_2019_Journal-	1	0.94339623	0.99908257	1	1	0.79012346	0	2	5	0	26	20	0
Polydopamine-based-redox-active-separators-for-lithiu_2019_Journal-of-Materi	1	0.93023256	0.9092423	1	1	0.76497696	0.99390244	2	5	0	60	1	0
Hollow-bismuth-ferrite-combined-graphene-as-a_2020_Progress-in-Natural-Scien	1	0.93023256	0.98274445	1	1	0.78453039	0	4	4	0	0	35	0
Design-of-Red-Phosphorus-Nanostructured-Electrode-for-Fast-Charging-_2019_Jo	1	0.93333333	0	0	1	0	0	0	4	0	0	0	49
Financialising-urban-redevelopment--Transforming-Shanghai-_2020_Land-Use-Pol	1	0.94736842	0.99910314	1	1	0.33444816	0	2	0	0	0	0	46
Fe-Nx-Sites-enriched-microporous-carbon-nanoflower-planted-wi_2020_Green-Ene	0.97826087	0.92682927	0.8644222	1	0	0	0	0	0	5	0	0	57
Large-scale-synthesis-of-highly-structural-connecting-ca_2020_Chemical-Engin	1	0.93333333	0.44341216	1	1	0.74626866	0.95	5	2	0	37	1	0
Tailoring-three-dimensional-interconnected-nanoporous-graphene-micr_2020_Car	1	0.93617021	0.96891192	0	0	0	0	0	0	8	0	0	42
The-role-of-electrode-orientation-to-enhance-mass-t_2020_Electrochemistry-Co	1	0.93877551	0.99812207	1	0.78947368	0.74285714	1	3	2	0	21	2	0
An-ordinary-differential-equation-model-for-simulat_2021_Electrochemistry-Co	1	0.93877551	0.99814929	1	0	0	0	0	0	5	0	0	31
Pomegranate-like-porous-NiCo2Se4-spheres-with-N-doped-car_2020_Green-Energy-	0.42372881	0.92682927	0.88131516	0.99371069	0	0	0	0	0	8	0	0	56
Optimal-sizing-of-hybrid-photovoltaic-diesel-battery-nanogrid-usi_2021_Energ	1	0.93023256	0.99927589	1	0	0.36501901	0.99074074	12	0	0	0	21	0
Electrochemical-techniques-for-characterizing-LiNixMnyCo1_2020_Electrochimic	0.80701754	0.94545455	0.00580131	0.85714286	1	0.58959538	0.97222222	2	10	0	48	1	0
Pressure-management-and-cell-design-in-solid-electrolyte-ba_2020_Journal-of-	1	0.94339623	0.99873578	1	1	0.5483871	0	1	6	0	16	16	0
Thermal-runaway-characteristics-of-a-LiFePO4-based-lithium_2021_Journal-of-E	0.55474453	0.93023256	0.99897331	1	1	0.50251256	0	1	6	0	25	4	0
Impacts-of-town-characteristics-on-the-changing-u_2020_Science-of-The-Total-	1	0.94545455	0.93541877	1	1	0.56872038	0.95	0	7	0	2	46	0
A-melt-diffusion-strategy-for-tunable-sulfur-loading-on-CC-Mo_2020_Energy-Re	0.8	0.93023256	0.99638989	0.99363057	0	0.71493213	0.99074074	2	4	0	4	47	0
Performance-and-failure-analysis-of-full-cell-lithium-ion-_2019_Journal-of-P	0.83660131	0.94339623	0.29924073	1	1	0.78688525	0	5	3	0	40	1	0
Magnetically-enhancing-diffusion-for-dendrite-free-and-_2020_Green-Energy---	1	0.92682927	0.81732283	0.98492462	0	0	0	0	0	4	0	0	49
Numerical-investigation-on-cooling-performance-_2018_Engineering-Science-and	1	0.93617021	0.58689682	1	1	0.70722433	0.99766355	8	4	0	39	1	0
Life-cycle-assessment-of-lithium-ion-batteries-and-_2021_Sustainable-Energy-	1	0.93333333	0.99911348	1	0.88235294	0.08757396	0	2	2	0	48	14	0
Life-cycle-environmental-and-cost-comparison-of-current-and-fut_2020_Applied	0.98979592	0.94339623	0.73068592	1	1	0.46788991	0.97222222	8	1	0	58	34	0
Integrated-batteries-layout-and-structural-topology-o_2021_Chinese-Journal-o	0.17518248	0.92682927	0.90530697	0	1	0	0.47622378	5	4	0	0	0	30
A-hybrid-fuel-cell-battery-vehicle-by-considering-economy-consid_2020_Energy	1	0.93023256	0.99878345	1	0	0.39090909	0.99074074	7	4	0	2	12	0
Assessment-of-technical-and-economic-feasibility-for-a-hybr_2019_Alexandria-	0.05479452	0.92682927	0.99136276	0	1	0	0.49561404	11	5	0	0	0	62
Manipulating-Sulfur-Mobility-Enables-Advanced-Li-S-Batteries_2019_Matter	1	0.93023256	0	0	1	0	0	0	6	0	0	0	47
What-explains-the-concentration-of-off-premise-alcohol-o_2020_SSM---Populati	1	0.93617021	0.97730789	1	1	0.26190476	0	3	0	0	0	0	86
Designing-a-Quinone-Based-Redox-Mediator-to-Facilitate-Li2S-Oxidati_2019_Jou	0.80327869	0.93333333	0	0	0	0	0	0	0	4	0	0	51
Detection-of-Micro-Scale-Li-Dendrite-via-H2-Gas-Capture-for-Early-_2020_Joul	0.69306931	0.93333333	0	0	0	0	0	0	0	5	0	0	60
Combining-analytics-and-simulation-methods-to-assess-the-imp_2020_Informatio	1	0.92682927	0.9984252	1	1	0.57037037	0	5	0	0	23	44	0
Preliminary-design-of-a-fuel-cell-battery-hybrid-power_2021_Energy-Conversio	1	0.94339623	0.43266254	1	1	0.81514477	0	14	4	0	41	7	0
Recovery-of-metals-from-spent-lithium-ion-batteri_2020_Separation-and-Purifi	0.953125	0.93877551	0.98446834	1	1	0.55102041	0.97222222	3	4	0	13	1	0
High-purity-few-layer-graphene-from-plasma-pyrolysi_2020_Journal-of-Material	0.90710383	0.93023256	0	0	1	0	0	3	8	0	0	0	74
How-will-second-use-of-batteries-affect-stocks-and-f_2019_Resources--Conserv	0.97590361	0.94339623	0.66731707	0.98039216	1	0.44144144	0.984375	7	1	0	1	92	0
ORR-OER-activity-and-zinc-air-battery-performance-_2021_Materials-Science-fo	1	0.93023256	0.83682008	0.96491228	0	0	0.28286385	2	7	0	0	0	138
Electric-vehicles-lithium-ion-batteries-reverse-logis_2021_Resources--Conser	1	0.94545455	0.9993007	1	1	0.4047619	0	5	0	0	0	29	0
Safety-assessment-of-electrically-cycled-cells-at-high-temper_2020_eTranspor	1	0.93617021	0.94239931	1	1	0.56038647	1	5	3	0	29	1	0
A-simulation-based-approach-to-provide-ins_2020_Transportation-Research-Inte	1	0.93333333	0.15990819	0.98507463	0	0	0	0	0	7	0	0	54
Modelling-quantities-and-qualities--Q-amp-Q--of-faecal-s_2020_Journal-of-Env	1	0.94117647	0.99890551	1	1	0.52631579	0	9	2	0	0	13	0
Enabling-High-Voltage-Lithium-Metal-Batteries-under-Practical-Cond_2019_Joul	1	0.93333333	0	0	1	0	0	0	6	0	0	0	44
Optimizing-the-operation-of-energy-storage-using-a-non-linear-_2020_Applied-	0	0.94339623	0.99867198	1	1	0.65964912	0.97222222	7	1	0	37	7	0
Interfacial-engineering-of-polypropylene-separator-with-ou_2021_Electrochemi	1	0.93877551	0.60438999	1	1	0.48192771	0	2	2	0	0	0	26
Lithium-salt-monohydrate-melt--A-stable-electrolyte-_2019_Electrochemistry-C	1	0.93877551	0.98662913	1	1	0.64864865	1	0	4	0	23	12	0
Metal-Organic-Powder-Thermochemical-Solid-Vapor-Architectonics-towar_2020_Ma	1	0.93023256	0	0	1	0	0	0	6	0	0	0	63
Passive-thermal-management-of-battery-module-_2021_Engineering-Science-and-T	0.96629213	0.93617021	0.8358209	1	1	0.79365079	0	5	1	0	27	17	0
Low-voltage-power-grid-congestion-reduction-usin_2020_International-Journal-	1	0.93617021	0.76811594	1	1	0.3908046	0.92283951	3	6	0	0	0	29
Enhanced-catalytic-conversion-of-polysulfides-using-high-p_2021_Green-Energy	0.83798883	0.92682927	0.90194553	0.95454545	0	0	0	0	0	5	0	0	56
Correlating-Structure-and-Function-of-Battery-Interphases-at-Atomic_2018_Jou	1	0.93333333	0	0	1	0	0	0	4	0	0	0	41
An-optimal-configuration-for-a-battery-and-PEM-fuel-cell-based-hy_2020_Energ	1	0.93023256	0.86422414	1	0	0.66141732	0.99074074	6	1	0	0	11	0
Vape-shop-identification--density-and-place-characteris_2020_Preventive-Medi	0.98809524	0.93617021	0.99568966	1	1	0.79324895	1	1	0	0	1	55	0
Ripples-of-structural-economic-transformation--The-changing-s_2020_Applied-G	1	0.93877551	0.9993146	0	1	0.36866359	0	6	1	0	0	0	66
Li-ion-battery-ageing-model-parameter--SEI_2018_Engineering-Science-and-Tech	0.97931034	0.93617021	0.8057727	0.96969697	1	0.56296296	0.99766355	8	0	0	17	9	0
Preparation-and-properties-of-amphoteric-ion-exchange-membra_2019_Results-in	0.98837209	0.93333333	0.98915401	0.96296296	1	0.19430486	1	1	4	0	8	30	0
Modeling-of-an-intelligent-battery-controller-f_2020_Journal-of-King-Saud-Un	1	0.93617021	0.44592145	1	1	0.85714286	0.99468085	14	4	0	0	20	0
Microstructure--mechanical-and-functional-properties-o_2021_Journal-of-Mater	0.98785425	0.93023256	0.11197732	0	1	0	0.54683544	10	7	0	0	0	38
Double-role-of-CoOCo4N-hetero-nanocages-as-sulfur-host-f_2021_Journal-of-Mat	0	0.93023256	0.85809524	1	1	0.88050314	0	1	4	0	27	29	0
A-self-standing--UV-cured-semi-interpenetrating-polymer-netwo_2019_Journal-o	1	0.93023256	0.6270733	1	1	0.71287129	0.99390244	3	4	0	26	2	0
Automated-mineralogy-as-a-novel-approach-for-the-compositiona_2021_Minerals-	1	0.93877551	0.99939062	1	1	0.39325843	0	12	2	0	0	16	0
A-comprehensive-study-on-identification-of-risk-factors-for-_2020_Asian-Tran	0.98666667	0.93877551	0.98882682	1	1	0.62385321	1	3	1	0	0	42	0
Enhanced-electrochemical-stability-of-carbon-coate_2018_Progress-in-Natural-	1	0.93023256	0.85448505	1	1	0.89010989	0	6	1	0	0	0	46
Integrated-model-for-earthquake-risk-assessment-using-neural-_2020_Geoscienc	1	0.92682927	0.98735119	1	1	0.90379009	0	11	2	0	0	34	0
From-room-to-roof--How-feasible-is-direct-coupling-of-solar-bat_2020_Solar-E	1	0.93877551	0.84763573	1	1	0.46445498	0.98913043	0	7	0	1	76	0
Rapid-assessment-of-the-impact-of-microwave-heating-coupled-_2020_Arabian-Jo	0.16216216	0.93617021	0.88897141	0	1	0	0.49509804	5	5	0	0	0	58
Sustainable-energy-storage-for-solar-home-systems-in-rural-Sub-Sahara_2019_E	0	0.93617021	0.99483204	1	1	0.78125	0.95299145	3	3	0	39	4	0
A-conducting-additive-free-high-potential-quinone-based-cond_2021_Electrochi	1	0.94545455	0.98213374	1	1	0.49751244	0.95	0	3	0	43	1	0
Vanadium-Oxide-Pillared-by-Interlayer-Mg2--Ions-and-Water-as-Ultralo_2019_Ch	0.54263566	0.93617021	0	0	0	0	0	0	0	6	0	0	48
Hydrological-response-to-climate-change-and-human-acti_2020_Water-Science-an	1	0.92682927	0.84727021	1	1	0.82857143	0	9	0	0	0	29	0
The-role-of-social-media-led-and-governmental-info_2020_International-Journa	0.99487179	0.93617021	0.93928571	1	1	0.52564103	0	6	1	0	35	3	0
An-interface-reconstruction-effect-for-rechargeable-aluminu_2018_Green-Energ	1	0.92682927	0.77261614	1	1	0.82080925	0	1	3	0	1	36	0
Multi-objective-optimization-of-energy-arbitrage-in-community-e_2019_Applied	0.09160305	0.94117647	0.93328391	1	1	0.58687259	0.96296296	5	5	0	42	32	0
Optimal-least-square-vector-autoregressive-moving-average-for-ba_2021_ICT-Ex	1	0.93023256	0.86289121	1	0	0	0	2	0	0	0	0	14
Multifunctional-performance-of-a-carbon-fiber-UD-lam_2018_Composites-Science	0.98717949	0.94736842	0.53072947	0	1	0.62937063	0.94590164	4	1	0	26	1	0
Studies-of-Zr-based-C15-type-metal-hydride-battery-an_2019_Journal-of-Alloys	0.22018349	0.93877551	0.98440125	0.98723404	1	0.75132275	0.96767677	2	6	0	22	21	0
Improving-land-use-change-modeling-by-integrating-ANN-with-Cellula_2020_Heli	1	0.94117647	0.99638039	0.99104478	1	0.37344398	0.96060606	15	1	0	11	69	0
Direct-observation-of-internal-state-of-thermal-runaway-in_2018_Journal-of-P	1	0.94117647	0.99210337	0	1	0.55865922	0.94418605	0	7	0	33	1	0
Waste-of-batteries-management--Synthesis-of-magnetocalori_2021_Sustainable-M	1	0.93877551	0.98373102	1	1	0.62337662	0.9737516	2	5	0	50	1	0
Organic-Batteries-Operated-at--70-C_2018_Joule	0.90625	0.93333333	0	0	1	0	0.1556677	0	4	0	0	0	48
Energy-use-and-climate-change-improvements-of-Li-S-batte_2018_Journal-of-Pow	0.13861386	0.94117647	0.39421158	1	1	0.63333333	0.94418605	2	0	0	12	40	0
Limiting-Internal-Short-Circuit-Damage-by-Electrode-Partition-for-I_2018_Jou	1	0.93333333	0	0	1	0	0	0	6	0	0	0	39
Heat-pipe-air-cooled-thermal-management-system-for-lith_2021_Applied-Thermal	1	0.95384615	0.98727172	1	1	0.70338983	0	9	8	0	7	74	0
Urban-heat-island-in-the-modern-tropical-Kuala-Lumpur-_2020_Alexandria-Engin	0.10416667	0.92682927	0.71277133	0	1	0	0.49561404	10	1	0	0	0	52
Rechargeable-Aqueous-Hybrid-Zn2--Al3--Electrochromic-Batteries_2019_Joule	0.6835443	0.93333333	0	0	1	0	0.03030303	0	5	0	0	0	40
A-new-topology-with-the-repetitive-controller-of-_2018_Engineering-Science-a	1	0.93617021	0.94244882	0.98804781	1	0.66019417	0.99766355	16	10	0	37	1	0
Estimation-the-internal-resistance-of-lithium-ion-battery-using-_2021_Energy	1	0.93023256	0.99777613	1	0	0.54748603	0.99074074	9	2	0	0	13	0
Reducing-grid-peak-load-through-the-coordinated-control-of-batte_2021_Applie	1	0.94339623	0.99928418	1	1	0.32904884	0	7	13	0	36	16	0
Design-and-environmental-sustainability-assessment-of-small-sca_2020_Applied	0	0.94339623	0.99935815	1	1	0.68341709	0.95	8	6	0	36	24	0
Voltage-behavior-in-lithium-ion-batteries-after-electrochem_2021_Journal-of-	1	0.93023256	0.99920698	1	1	0.63157895	0	2	5	0	36	4	0
A-rapid-classification-method-of-the-retired-LiCoxNiyMn1-x-yO_2020_Energy-Re	0.71794872	0.93023256	0.99888517	1	0	0.43946188	0.99074074	13	1	0	0	11	0
Tailoring-the-Discharge-Reaction-in-Li-CO2-Batteries-through-Incorp_2018_Jou	0.58823529	0.93333333	0	0	1	0	0.33658009	0	7	0	0	0	69
Active-material-utilization-and-capacity-of-fiber-based-_2020_Electrochimica	0	0.94545455	0.78622428	1	1	0.41975309	0.95	0	8	0	59	1	0
Standard-battery-energy-storage-system-profiles--Analysis-of-_2020_Journal-o	1	0.93023256	0.99932931	1	1	0.20720721	0	9	19	0	31	26	0
Economic-analysis-of-batteries--Impact-on-security-of-electrici_2020_Applied	0.078125	0.94339623	0.37016575	1	1	0.6185567	0.97222222	7	0	0	54	2	0
Critical-aspects-of-membrane-free-aqueous-battery-based-_2020_Energy-Storage	1	0.93023256	0.91366303	0.97744361	1	0.59393939	0.99444444	4	2	0	23	16	0
Electrode-Design-with-Integration-of-High-Tortuosity-and-Sulfur-Phi_2020_Mat	1	0.93023256	0	0	1	0	0	0	5	0	0	0	44
Replication-of-fMRI-group-activations-in-the-neuroimaging-batter_2020_NeuroI	1	0.94736842	0.9954597	1	1	0.62433862	0.97222222	0	8	0	0	63	0
Integration-of-solar-thermal-and-photovoltaic--wind--and-batter_2021_Energy-	1	0.93617021	0.55094072	1	0	0	0	0	0	3	0	0	56
High-Spin-Sulfur-Mediated-Phosphorous-Activation-Enables-Safe-and-Fa_2020_Ch	1	0.93617021	0	0	1	0	0	0	5	0	0	0	44
When-connectivity-makes-safer-routes-to-school--_2020_Transportation-Researc	1	0.93333333	0.99611719	1	1	0.73964497	1	14	3	0	0	36	0
The-reversible-heat-effects-at-lithium-iron-phosphate--an_2020_Electrochimic	1	0.94545455	0.90686845	0.97196262	1	0.62	0.95	2	8	0	29	1	0
High-Energy-Density-Flexible-Potassium-Ion-Battery-Based-on-Patter_2018_Joul	1	0.93333333	0	0	1	0	0	0	5	0	0	0	41
Thermal-Runaway-of-Lithium-Ion-Batteries-without-Internal-Short-Ci_2018_Joul	1	0.93333333	0	0	1	0	0	0	10	0	0	0	43
Interphase-Engineering-Enabled-All-Ceramic-Lithium-Battery_2018_Joule	1	0.93333333	0	0	1	0	0	0	4	0	0	0	50
A-conceptual-model-for-the-coronavirus-disease-2019--_2020_International-Jou	1	0.93023256	0	1	1	0.34042553	0.99691358	3	2	0	0	25	0
Dependence-of-electric-power-flow-on-solar-radiation-power-in-compa_2020_Hel	0.98823529	0.94117647	0.99536842	1	1	0.37885463	0.96060606	7	6	0	34	1	0
How-do-changes-in-climate-and-consumption-loads-affect-residential-_2020_Ene	1	0.93877551	0.9924141	0.98591549	1	0.57142857	0.97222222	6	0	0	47	7	0
Hydrothermally-reduced-graphene-oxide-for-the-effective-wrapping-of-_2018_Ca	1	0.93617021	0.66380952	0	0.85714286	0.78453039	0.98076923	4	4	0	32	4	0
Effect-of-focal-position-offset-on-joint-integrity-_2021_Journal-of-Material	1	0.93023256	0.13084112	0	1	0	0.54683544	4	10	0	0	0	35
Onium-salts-derived-B-and-P-dual-doped-carbon-microspher_2019_Electrochemist	1	0.93617021	0.98677518	1	1	0.86597938	0.99590164	2	1	0	23	1	0
Fair-accessibility---Operationalizing-the-distributio_2020_Journal-of-Transp	1	0.94339623	0.99922899	1	1	0.85294118	0	6	0	0	0	17	0
Improvement-on-energy-consumption-of-a-refrigerator-within-PV_2021_Energy-Re	1	0.93023256	0.99725463	1	0	0.56	0.99074074	11	1	0	0	22	0
3D-Si-Cu-Ni-nano-pillars-array-composite-as-carb_2020_Journal-of-Materials-R	1	0.93023256	0	0	1	0	0	1	7	0	0	0	39
Sustainable-port-management-in-Kuwait--Sh_2020_The-Asian-Journal-of-Shipping	1	0.93023256	0	0.95774648	1	0	0	12	0	0	0	0	33
Remaining-useful-life-prediction-for-lithium-ion-battery-by-comb_2020_Energy	1	0.93023256	0.99922899	1	0	0.61306533	0.99074074	6	0	0	0	25	0
Deformation-of-lithium-ion-batteries-under-axial-loading--Anal_2021_Energy-R	1	0.93023256	0.99900299	1	0	0.55587393	0.99074074	5	3	0	0	0	58
A-Long-Lifetime-All-Organic-Aqueous-Flow-Battery-Utilizing-TMAP-TEM_2019_Che	1	0.93617021	0	0	1	0	0	0	4	0	0	0	23
Resilience-and-economics-of-microgrids-with-PV--battery-_2021_Advances-in-Ap	1	0.93877551	0.9415873	1	1	0.33962264	0.95	17	3	0	49	16	0
A-Stirred-Self-Stratified-Battery-for-Large-Scale-Energy-Storage_2020_Joule	0.97247706	0.93333333	0	0	1	0	0	0	5	0	0	0	52
Characterization-of-cognition-in-mild-cognitive-i_2020_Clinical-Parkinsonism	1	0.93617021	0	0	1	0.22929936	1	0	0	0	29	1	0
Battery-cycle-life-test-development-for-high-performanc_2018_Journal-of-Ener	1	0.92682927	0	1	1	0.60227273	0.99444444	4	5	0	0	0	54
Perspectives-on-environmental-and-cost-assessment-of-lithiu_2019_Journal-of-	0.11940299	0.94117647	0.91645044	1	1	0.78461538	0.96640827	8	0	0	41	2	0
Assessment-of-the-effectiveness-of-wood-pole-repair-usin_2020_Advances-in-Cl	1	0.93333333	0.98551502	1	1	0.62111801	0	4	5	0	0	55	0
Planning-for-historic-urban-environments-under-austerity-conditions_2020_Cit	1	0.93877551	0.99904031	1	1	0.85558583	1	1	0	0	0	0	67
Bio-inspired-Molecular-Redesign-of-a-Multi-redox-Catholyte-for-High-_2019_Ch	1	0.93617021	0	0	1	0	0	0	5	0	0	0	65
Carbon-felt-electrodes-for-redox-flow-battery--Impact-of_2019_Journal-of-Ene	0.98717949	0.93023256	0.93391304	0.98884758	1	0.89361702	1	3	8	0	47	1	0
Sustainable-food-transition-in-Portugal--Assessing-the-Fo_2020_Science-of-Th	1	0.94545455	0.8631409	1	1	0.66382979	0.95	3	0	0	8	65	0
Effects-of-human-mobility-restrictions-on-the-spread-of-COV_2020_The-Lancet-	1	0	0	0	0	0	0	0	0	3	0	0	30
State-of-charge-and-health-estimation-of-batteries-for-e_2021_Global-Energy-	0	0.57692308	0.14570552	1	1	1	0	0	14	0	0	0	64
Double-walled-carbon-nanotubes--a-performing-additive-to-_2019_Electrochemis	1	0.93877551	0.99857955	1	1	0.78095238	1	3	0	0	0	0	22
Economic-evaluation-of-battery-storage-systems-bidding-on-day-a_2021_Applied	1	0.94339623	0.9989373	1	1	0.56862745	0	3	1	0	40	41	0
Manipulating-the-ion-transference-and-deposition-kinetics-by_2021_Green-Ener	1	0.92682927	0.72999389	1	0	0	0	0	0	7	0	0	60
Pathways-to-sustainable-urban-mobility-plann_2020_Transportation-Research-In	1	0.93333333	0.99466796	1	0	0	0	0	0	11	0	0	65
Silicon-nitride-as-anode-material-for-Li-ion-batteries--U_2018_Journal-of-Po	0.87837838	0.94117647	0.98976413	1	0.875	0.74860335	0.94418605	0	8	0	31	0	0
Retailer-perspectives-on-sugar-sweetened-beverage-tax_2020_Preventive-Medici	1	0.93617021	0.98359344	1	1	0.45901639	1	0	0	0	0	0	24
Insights-on-the-capacity-value-of-photovoltaics--c_2021_Sustainable-Energy--	1	0.93617021	0.99919159	1	0	0.51903114	1	2	9	0	1	42	0
Investigation-of-urban-air-quality-by-performing-mobile-measur_2020_Urban-Cl	1	0.93617021	0.4370664	1	1	0.87346939	1	7	13	0	1	23	0
Controlled-synthesis-of-KCu7S4-rGO-nanocomposites-for-elec_2020_Materials---	0.49484536	0.93877551	0.9973863	1	1	0.75789474	0.97727273	1	4	0	49	2	0
Non-alloy-Mg-anode-for-Ni-MH-batteries--Multiple-a_2021_International-Journa	1	0.94117647	0.1237525	0	1	0	0.62157534	1	4	0	0	0	63
Prediction-of-constant-power-delivery-of-lithium-ion_2020_Journal-of-Energy-	1	0.93023256	0.89349112	1	1	0.59731544	1	4	3	0	10	1	0
Revealing-the-Impact-of-Space-Charge-Layers-on-the-Li-Ion-Transport_2020_Jou	1	0.93333333	0	0	1	0	0	0	6	0	0	0	60
An-implantable-mixed-signal-CMOS-die-for-battery-powered_2018_Microelectroni	0.77419355	0.93023256	0.89679715	0	1	0.67777778	0.99468085	13	1	0	46	1	0
An-updated-analysis-of-the-consumption-of-tiger-pr_2020_Global-Ecology-and-C	1	0.93617021	0.93491124	1	1	0.65359477	0.97288676	3	1	0	0	73	0
Hydrides-of-Laves-type-Ti-Zr-alloys-with-enhanced-H-sto_2020_Journal-of-Allo	0.23333333	0.94117647	0.34063478	1	1	0.59649123	0.97222222	0	7	0	32	1	0
Towards-more-flexibility-and-transparency-in-life-c_2021_Resources--Conserva	1	0.94545455	0.99917628	1	1	0.60805861	0	2	2	0	0	0	41
High-Energy-Li-Metal-Battery-with-Lithiated-Host_2019_Joule	1	0.93333333	0	0	1	0	0	0	7	0	0	0	45
Immersion-precipitation-route-towards-high-performance-th_2019_Journal-of-Po	1	0.94339623	0.67661692	1	1	0.80681818	0	4	1	0	43	1	0
Visualizing-public-transit-system-operation-with-GTFS-data--A-case_2020_Heli	1	0.94117647	0.95644391	1	1	0.31023102	0.96060606	22	2	0	48	9	0
Optimal-investment-timing-and-sizing-for-battery-ene_2020_Journal-of-Energy-	1	0.93023256	0.99923077	1	0.31168831	0.56809339	1	6	4	0	15	22	0
Cobalt-doped-Mn3O4-nanocrystals-embedded-in-graphene-nanoshe_2020_Green-Ener	0.17567568	0.92682927	0.85036702	0.99465241	1	0.5988024	0	1	4	0	44	1	0
Non-linear-charge-based-battery-storage-optimization-mod_2020_Journal-of-Ene	1	0.93023256	0.99875312	1	1	0.54736842	0	5	3	0	17	12	0
High-loading-CuS-based-cathodes-for-all-solid-state-lithiu_2020_Energy-Stora	1	0.93023256	0.79140461	0.96969697	1	0.65671642	0.99444444	2	2	0	17	25	0
Theory-of-battery-ageing-in-a-lithium-ion-battery--Capacit_2020_Journal-of-P	1	0.94339623	0.99915541	1	1	0.4260355	0	1	2	0	31	1	0
Experimental-and-numerical-study-of-PCM-thermophysical-paramet_2020_Energy-R	1	0.93023256	0.99917424	1	0	0.82242991	0.99074074	15	2	0	0	26	0
High-sulfur-containing-organosulfur-polymer-composite-cath_2020_Energy-Stora	1	0.93023256	0.96114764	1	1	0.78688525	0.99444444	0	4	0	3	38	0
Iron-substitution-in-Na4VMn-PO4-3-as-a-strategy-for-i_2021_Journal-of-Electr	0.34188034	0.94339623	0.92758937	1	1	0.62780269	0.95	2	8	0	46	1	0
Socio-technical-scenarios-and-local-practice---Asse_2020_Transportation-Rese	1	0.93333333	0.99322362	1	0	0	0	0	0	3	0	0	78
The-Design-of-Quaternary-Nitrogen-Redox-Center-for-High-Performanc_2019_Matt	1	0.93023256	0	0	1	0	0	0	5	0	0	0	56
Analysis-of-power-flow-control-strategies-in-heterogene_2020_Journal-of-Ener	0.98701299	0.93023256	0.90850575	0.98550725	0.875	0.4	1	9	6	0	39	1	0
Distributed-thermal-monitoring-of-lithium-ion-batterie_2021_Journal-of-Energ	1	0.93023256	0.99916736	1	1	0.625	0	5	3	0	48	1	0
Green-synthesized-spinel-lithium-titanate-nano-anode_2020_Journal-of-Science	1	0.93333333	0.88048616	0.97435897	1	0.48275862	0.99712644	4	3	0	28	2	0
Development-and-Demonstration-of-Microgrid-System-Utiliz_2021_Journal-of-Ene	1	0.93023256	0.99914384	1	1	0.48076923	0	9	5	0	46	6	0
AuPt-Nanoparticles--Multi-Walled-carbon-nanotubes-catalyst-a_2021_Applied-Su	1	0.93877551	0.83413849	1	1	0.57647059	0	1	7	0	25	9	0
Life-Cycle-Assessment-of-repurposed-electric-vehicle-batte_2018_Journal-of-E	0.98958333	0.92682927	0.40466278	1	1	0.50684932	0.99444444	3	1	0	57	33	0
Solvent-induced-synthesis-of-hollow-structured-Fe3O4-based-_2020_Journal-of-	0.62318841	0.93023256	0.9431896	1	1	0.65263158	0.99390244	2	5	0	0	0	44
Microstructural-design-of-printed-graphite-electrodes-for-_2021_Materials---	1	0.93877551	0.95219588	1	1	0.64259928	1	6	8	0	54	1	0
Performance-comparison-of-charging-systems-for-autonomous-_2020_Biosystems-E	0.98395722	0.95081967	0	0	0	0	0	0	0	11	0	0	54
Passive-hybridization-of-photovoltaic-cells-with-a-lithium_2021_Journal-of-P	1	0.94339623	0.99777778	1	1	0.78676471	0	7	2	0	16	1	0
One-shot-battery-degradation-trajectory-prediction-w_2021_Journal-of-Power-S	1	0.94339623	0.99892473	1	1	0.38671875	0	1	5	0	28	32	0
Exploits--advances-and-challenges-benefiting-beyond_2020_Journal-of-Alloys-a	0.25	0.94117647	0.99725124	1	1	0.46078431	0.95	1	10	0	244	85	0
Development-of-solid-state-electrolytes-for-sodium-ion-_2019_Nano-Materials-	1	0.93617021	0.998779	1	1	0.79365079	0.99390244	8	4	0	40	59	0
Cobalt-recovery-from-spent-Li-ion-batteries-using-_2021_Cleaner-Engineering-	1	0.93333333	0.98662913	0.9375	0	0	0.12045455	3	7	0	0	0	26
Influence-of-different-battery-charging-strategies-on-residual-_2019_Applied	0	0.94117647	0.93305785	0.97457627	1	0.64130435	0.94074074	4	2	0	14	21	0
Battery-health-prediction-under-generalized-conditions-u_2019_Journal-of-Ene	1	0.92682927	0.99863574	1	1	0.83516484	0.99444444	3	3	0	29	5	0
The-role-of-Li4Ti5O12-nanoparticles-on-enhancement_2020_Journal-of-Materials	0.21782178	0.93023256	0	0	1	0	0	3	12	0	0	0	79
Study-on-sucrose-modification-of-anode-material-Li4Ti5O12-_2019_Results-in-P	0.75229358	0.93023256	0.92915089	0.99130435	1	0.38190955	1	2	2	0	0	0	19
High-Efficiency-Lithium-Metal-Batteries-with-Fire-Retardant-Electr_2018_Joul	0.97637795	0.93333333	0	0	1	0	0	0	4	0	0	0	44
Can-electricity-pricing-leverage-electric-vehicles-and-battery-_2020_Applied	0	0.94339623	0.99923547	1	1	0.59803922	0.97222222	5	3	0	39	66	0
A-general-software-package-for-modelling-a-contact-_2018_Journal-of-Electric	1	0.93333333	0.94248867	1	1	0.85416667	0	15	6	0	0	6	0
Scanning-acoustic-microscopy-as-a-non-destructive-imag_2020_Journal-of-Power	1	0.93877551	0.99147381	1	1	0.76724138	1	5	0	0	34	1	0
In-situ-Raman-spectroscopy-of-LixCoO2-cathode-in-Li-Li3PO4-L_2019_Solid-Stat	0.49090909	0.92682927	0.95870736	0.97692308	1	0.74242424	0.99242424	1	7	0	38	2	0
Economies-of-scale-in-battery-cell-manufacturing--The-impact-o_2021_Applied-	1	0.94339623	0.51567164	1	1	0.41414141	0	9	0	0	53	18	0
Integration-of-flow-battery-for-resilience_2019_International-Journal-of-Ele	1	0.93617021	0.99939173	1	1	0.60154242	0.92073171	12	0	0	6	57	0
Emerging-supply-chain-of-utilising-electrical-vehicle-re_2021_Advances-in-Ap	1	0.93877551	0.22222222	1	1	0.0990991	0.95	2	6	0	33	6	0
Positive-electrode-material-in-lead-acid-car-battery-mod_2019_Journal-of-Ene	0.98734177	0.93023256	0.95520935	1	0.33707865	0.58959538	1	5	1	0	44	1	0
An-assessment-of-pyrite-thin-film-cathode-character_2021_Journal-of-Material	0.98461538	0.93023256	0.41333333	0	1	0	0.54683544	3	11	0	0	0	30
Battery-digital-twins--Perspectives-on-the-fusion-of-models--dat_2020_Energy	0.98642534	0.93617021	0.99663623	0	1	0.55765199	1	3	0	0	65	4	0
Green-simple-preparation-of-LiNiO2-nanopowd_2020_Journal-of-Materials-Resear	0.65909091	0.93023256	0	0	1	0	0	1	5	0	0	0	57
Sublethal-effects-of-carbendazim-in-Jenynsia-multident_2020_Ecotoxicology-an	0.43661972	0.93877551	0.99550898	1	0.84615385	0.58139535	0	0	3	0	0	0	48
Economic-benefits-of-combining-self-consumption-enhancement-with_2018_Applie	0.05970149	0.94117647	0.94145063	1	1	0.51851852	0.96296296	3	8	0	35	12	0
Electric-vehicle-battery-thermal-management-system-with-ther_2019_Energy-Rep	1	0.93023256	0.99493029	1	0	0.55737705	0.99074074	6	0	0	0	11	0
Li-Penetration-in-Ceramic-Solid-Electrolytes--Operando-Microscopy-A_2020_Mat	0.54545455	0.93023256	0	0	1	0	0	0	12	0	0	0	49
Data-driven-reliability-analysis-of-Boeing-787_2020_Chinese-Journal-of-Aeron	0.24242424	0.92682927	0.87964149	0	1	0	0.48074866	2	0	0	0	0	54
Energy-and-environmental-assessment-of-a-traction-lithiu_2019_Journal-of-Cle	1	0.93877551	0.61167002	0.99122807	1	0.83802817	0.96750524	6	0	0	2	94	0
Numerical-simulation-of-counter-current-liquid-liquid-ex_2019_Separation-and	0.996139	0.93617021	0.92770581	1	1	0.53465347	0.9687011	6	3	0	14	25	0
Correlation-between-the-physical-parameters-and-the-electroc_2019_Journal-of	1	0.93023256	0.82564103	1	1	0.56353591	0.99390244	8	2	0	31	30	0
Boosting-redox-activity-on-MXene-induced-multifunctional-coll_2019_Journal-o	0.69868996	0.93617021	0.90909091	0.97435897	1	0.76756757	0.99489796	1	4	0	0	55	0
New-photocatalytic-materials-obtained-from-the-r_2019_Journal-of-Materials-R	1	0.93023256	0	0	1	0	0	5	3	0	0	0	44
Extreme-Learning-Machine-Based-Thermal-Model-for-Lithium-Ion-Batt_2021_Engin	1	0.92682927	0.96793291	1	1	0.26190476	0.98913043	7	3	0	29	1	0
Facile-synthesis-of-hard-carbon-microspheres-from-polyphenols_2020_Materials	1	0.93877551	0.64984445	1	1	0.46948357	1	2	6	0	48	29	0
Innovative-recycling-of-organic-binders-from-electric-v_2021_Resources--Cons	1	0.94545455	0.99861974	0.99354839	1	0.49751244	0	0	7	0	0	3	0
Realization-of-autonomous-heating-plates-operating-with_2021_Materials-Today	1	0.93333333	0.87722008	1	1	0.55737705	0.99509804	4	0	0	21	1	0
High-conductivity-free-standing-Li6PS5Cl-poly-vinylidene-dif_2020_Journal-of	0	0.93023256	0.54109239	0.97345133	1	0.87654321	0.99390244	5	3	0	19	1	0
The-experimental-evaluation-of-lithium-ion-batteries-a_2019_Journal-of-Energ	0.98611111	0.92682927	0.94542717	1	1	0.6035503	0.99444444	6	3	0	3	69	0
Lithium-ion-batteries-towards-circular-economy--A-liter_2020_Journal-of-Envi	1	0.94117647	0.99928006	1	1	0.78787879	0	3	0	0	0	0	115
Second-life-batteries-lifespan--Rest-of-useful-li_2019_Journal-of-Environmen	1	0.93877551	0.96999032	1	1	1	0.94615385	8	0	0	0	41	0
Revealing-the-Origin-of-Improved-Reversible-Capacity-of-Dual-Shell-_2019_Mat	1	0.93023256	0	0	1	0	0	0	4	0	0	0	43
Co-guiding-the-dendrite-free-plating-of-lithium-on-lithiophi_2020_Journal-of	0	0.93023256	0.71000935	0.97247706	1	0.78688525	0.99390244	5	2	0	37	3	0
Eco-benign-biodiesel-production-from-waste-cooking-oil-usin_2021_Arabian-Jou	0.06349206	0.93877551	0.97723663	0	1	0	0.66666667	5	4	0	0	0	56
On-the-signatures-of-oxygen-vacancies-in-O1s-core-level-s_2021_Surface-Scien	1	0.93333333	0.95245171	1	0.89473684	0.85490196	0	0	3	0	40	4	0
Merging-Photoredox-PCET-with-Ni-Catalyzed-Cross-Coupling--Cascade-Am_2019_Ch	0.98324022	0.93617021	0	0	1	0	0	0	5	0	0	0	52
Aromatic-fuel-oils-produced-from-the-pyrolysis-catalysis_2019_Journal-of-the	1	0.93023256	0.83099753	1	1	0.71328671	0.99545455	6	0	0	30	1	0
Redox-Neutral-ortho-Functionalization-of-Aryl-Boroxines-via-Palladiu_2019_Ch	0.23300971	0.93617021	0	0	1	0	0	0	4	0	0	0	43
Metal-Organic-Framework-Anchored-with-a-Lewis-Pair-as-a-New-Paradig_2018_Che	1	0.93617021	0	0	1	0	0	0	4	0	0	0	58
Mechanistic-study-of-non-thermal-plasma-assisted-CO2-hy_2020_Applied-Catalys	0.61111111	0.93877551	0.66016073	1	1	0.56043956	0.97222222	0	11	0	49	1	0
Copper-oxide-nanoparticles-induces-oxidative-stress-and-live_2018_Toxicology	1	0.93617021	0.92409639	1	1	0.52459016	0.99285714	0	1	0	22	1	0
Solid-substrates-decorated-with-Ag-nanostructures-for-the-c_2019_Results-in-	1	0.93023256	0.99736611	1	1	0.17785844	0.99242424	5	2	0	45	19	0
Structure-activity-relationships-applied-to-the-hydrogenation-of-_2017_Catal	0.96644295	0.93617021	0	1	0.88235294	0	0.96360153	1	5	0	0	0	24
Sulfurized-hematite-for-photo-Fen_2017_Progress-in-Natural-Science--Material	1	0.93023256	0.97126761	1	1	0.6163522	0	4	5	0	0	30	0
Temperature-Controlled-Evolution-of-Nanoporous-MOF-Crystallites-into_2019_Ch	1	0.93617021	0	0	1	0	0	0	4	0	0	0	55
Site-and-mechanism-of-uncoupling-of-nitric-oxide-synthase--Uncou_2019_Nitric	1	0.93023256	0.89574521	1	1	0.63513514	0.96135266	1	6	0	34	39	0
One-step-ultrasonic-synthesis-of-Co-Ni-catecholates-for-i_2020_Ultrasonics-S	1	0.94339623	0.99752388	1	1	0.63436123	1	1	3	0	43	1	0
Catalytic-and-recyclability-properties-of-phytogenic-cop_2017_Journal-of-Sau	0.18045113	0.93023256	0.92654349	0	1	0	0.82909605	4	8	0	0	0	47
B--subtilis-LytR-CpsA-Psr-Enzymes-Transfer-Wall-Teichoic-Acid_2017_Cell-Chem	0	0.94117647	0	0	1	0	0	0	3	0	0	0	61
Improved-production-of-biolubricants-from-soybean-oil-and-different-p_2018_F	0.93333333	0.93023256	0.87622951	0.99516908	1	0.59393939	0.94444444	0	4	0	53	3	0
Borane-Catalyzed-Stereoselective-C-H-Insertion--Cyclopropanation--an_2020_Ch	1	0.93617021	0	0	1	0	0	0	4	0	0	0	43
Interactive-PHREEQ-N-AMDTreat-water-quality-modeling-tools-to-_2021_Applied-	1	0.94545455	0.99941962	1	1	0.47393365	0	3	5	0	0	84	0
Fluorogenic-kinetic-assay-for-high-throughput-discovery-_2018_Bioorganic---M	1	0.92682927	0.92076345	1	1	0.67039106	0.96783626	0	4	0	1	34	0
Technological-challenges-in-the-environmenta_2020_Case-Studies-in-Chemical-a	1	0.93617021	0.99669093	1	1	0.83168317	1	1	1	0	39	1	0
Sonochemiluminescence-in-an-aqueous-solution-of-Ru_2018_Ultrasonics-Sonochem	0.97916667	0.94117647	0.82178691	1	1	0.8173913	0.99489796	1	5	0	34	2	0
High-index-faceted-noble-metal-nanostructures-drive-rene_2020_Nano-Materials	1	0.93617021	0.99889868	1	1	0.75774135	0.99390244	2	4	0	1	95	0
Discovery-and-Characterization-of-ZUFSP-ZUP1--a-Distinct-Deubi_2018_Molecula	1	0.93617021	0	0	1	0.01776199	0	0	7	0	0	0	60
Neutron-spectroscopy-studies-of-methanol-to-hydrocarbons-ca_2021_Catalysis-T	1	0.93617021	0.99630996	1	1	0.79452055	0	3	7	0	26	3	0
Machine-Learning-in-Chemical-Engineering--Strengths--Weaknesses_2021_Enginee	0	0.92682927	0	0	1	0	0	5	0	0	0	0	180
PRC1-Catalytic-Activity-Is-Central-to-Polycomb-System-Func_2020_Molecular-Ce	1	0.93617021	0	0	0	0	0	0	0	7	0	0	121
Proton-transfer-reactivity-of-molybdenum-oxysulfide-_2021_International-Jour	0.175	0.93333333	0.85439838	0.93333333	0	0	0	0	0	3	0	0	65
Substrate-specificity-in-the-biomimetic-catalytic-aerobic-ox_2021_Green-Chem	0.98850575	0.92682927	0.86243386	0.976	1	0.74626866	0.99489796	4	6	0	43	2	0
Structural-and-biochemical-analysis-of-human-ADP-ribosyl-ac_2021_Journal-of-	1	0.93023256	0	0	0	0	0	0	0	5	0	0	46
The-effect-of-wax-coating--aluminum-and-ammonium-perchlorat_2017_Defence-Tec	1	0.92307692	0.94199134	1	1	0.70921986	0.99285714	0	6	0	0	34	0
Perspectives-on-reactive-separation-and-removal-_2021_Chemical-Engineering-S	0.97435897	0.93333333	0.12733704	0.98701299	1	0.51515152	1	4	4	0	0	129	0
The-potential-use-of-HNO3-treated-clinoptilolite-in-the-prepa_2018_Arabian-J	0.26666667	0.93617021	0	0	1	0	0.66176471	6	4	0	0	0	63
Simultaneous-removal-of-NOx-and-soot-particulate-from-d_2018_Applied-Catalys	0.36507937	0.93617021	0.98014094	1	0	0	0	0	0	8	0	0	33
Glucose-oxidase-loaded-Cu2--based-metal-organic-framework-_2021_Biomedicine-	0.2745098	0.93877551	0.94693396	1	1	0.875	0	5	2	0	24	17	0
Dual-role-of-imidazole-as-activator-inhibitor-of-sw_2017_Biochemistry-and-Bi	0.81889764	0.93333333	0.94477485	0.97777778	1	0.62820513	0.99615385	1	8	0	34	1	0
Chitosan-CuO-nanocomposite-films-mediated-regioselective_2021_Journal-of-Sau	0.12738854	0.93333333	0.91923077	0	1	0	0.66666667	1	4	0	0	0	32
Highly-effective-heterogeneous-doxycycline-stabilized-silv_2019_Arabian-Jour	0.21276596	0.93617021	0	0	1	0	0.66176471	3	5	0	0	0	51
Synthesis-and-characteristics-of-magnesium-inserted-on-_2016_Materials-Today	0	0	0.90615289	0	0	1	0	0	0	0	0	0	14
Palladium-supported-on-urea-containing-porous-organic-poly_2021_Journal-of-S	0.08450704	0.93333333	0.99339498	0	1	0	0.66666667	4	2	0	0	0	29
Peters-plus-syndrome-mutations-affect-the-function-and_2021_Journal-of-Biolo	1	0.93023256	0	0	1	0.04295302	0	0	7	0	0	0	46
Prooxidative-chain-transfer-activity-by-thiol-groups-in-biol_2020_Redox-Biol	1	0.93617021	0.99877301	1	1	0.82191781	0	1	4	0	46	1	0
Capturing-the-Onset-of-PRC2-Mediated-Repressive-Domain-For_2018_Molecular-Ce	1	0.93617021	0	0	0	0	0	0	0	7	0	0	70
Environment-dependent-edge-reconstruction-of-transition-_2020_Materials-Toda	1	0.93617021	0.93673111	0.98804781	1	0.72146119	1	2	5	0	57	1	0
Mapping-out-the-Degree-of-Freedom-of-Hosted-Enzymes-in-Confined-Spa_2019_Che	0.97902098	0.93617021	0	0	1	0	0	0	4	0	0	0	60
Oxygen-atom-transfer-catalysis-by-dioxidomolybdenum-VI--complexe_2021_Polyhe	1	0.93333333	0.95987411	1	1	0.54298643	0.97222222	0	4	0	64	2	0
Structures-of-DPAGT1-Explain-Glycosylation-Disease-Mechanisms-and-Ad_2018_Ce	1	0.93023256	0	0	0	0	0	0	0	7	0	0	55
Low-temperature-reforming-of-biogas-over-K---Mg--and-Ce-pro_2018_Applied-Cat	0.56701031	0.93617021	0.99418297	0.98089172	1	0.74626866	0.99590164	3	6	0	63	5	0
Microwave-heating-in-heterogeneous-catalysis--Modelling-a_2021_Chemical-Engi	1	0.93023256	0.91273713	0.98876404	1	0.37323944	0.95	5	6	0	0	0	35
Spontaneous-Ga-whisker-formatio_2018_Progress-in-Natural-Science--Materials-	1	0.93023256	0.99871959	0.98901099	1	0.8742515	0.99731183	5	2	0	41	10	0
Numerical-study-on-extinction-performance-of-_2020_Journal-of-Materials-Rese	0.92682927	0.93023256	0	0	1	0	0	4	4	0	0	0	44
The-direct-synthesis-of-hydrogen-peroxide-over-Au-and-Pd-nan_2020_Catalysis-	1	0.93617021	0.99895288	1	1	0.68478261	0	0	6	0	81	1	0
Light-element-analysis-of-c_2020_Nuclear-Instruments-and-Methods-in-Physics-	1	0.93023256	0.99820144	1	1	0.91489362	0.87222222	5	2	0	9	1	0
Hard-Magnet-L10-CoPt-Nanoparticles-Advance-Fuel-Cell-Catalysis_2019_Joule	0.36923077	0.93333333	0	0	0	0	0	0	0	5	0	0	36
Anchor-entrepreneurship-and-industry-catalysis--The-rise-of-_2020_Research-P	1	0.93877551	0.99918367	1	1	0.56774194	1	1	2	0	0	84	0
A-single-step-synthesis-of-nitrogen-doped-graphene-_2017_Progress-in-Natural	0.98701299	0.93023256	0.98657326	1	1	0.6618705	0	1	8	0	0	0	28
Recent-advances-in-graphene-and-other-2D-material_2021_Nano-Materials-Scienc	1	0.93617021	0.97546898	1	1	1	0	0	0	0	73	122	0
Understanding-the-generation-of-methanol-synthesis-and-water-gas-_2016_Journ	0.98378378	0.93023256	0.38875878	1	1	0.54347826	0.99324324	2	7	0	0	44	0
Promoting-effects-of-thoria-on-the-nickel-manganese-mixed_2017_Arabian-Journ	0.16541353	0.93617021	0.91612903	0	1	0	0.66176471	1	9	0	0	0	57
A-Phosphorus-Lewis-Super-Acid---5-Pentamethylcyclopentadienyl-Phosp_2018_Che	0.52083333	0.93617021	0	0	0	0	0	0	0	6	0	0	63
Asymmetric-synthesis-with-cinchona-decorated-cyclodextrin-_2019_Journal-of-C	0.98203593	0.93023256	0.96959646	0.98578199	1	0.54166667	0.99324324	1	7	0	0	0	34
Noble-metallic-nanoparticles-from-waste-Nypa-fruticans-frui_2020_Arabian-Jou	0.2	0.93617021	0.93981481	0	1	0	0.49509804	4	10	0	0	0	49
Molecular-mechanisms-of-bio-catalysis-of-heme-extraction-fro_2017_Redox-Biol	1	0.93333333	0.99522777	1	1	0.71676301	0.99	1	8	0	10	19	0
Critical-chiral-hypersurface-of-the-magnetized-NJL-mod_2018_Nuclear-Physics-	0.94623656	0.94339623	0.77117819	0	0.86666667	0.76363636	0	1	7	0	26	1	0
Indirect-DNA-Sequence-Recognition-and-Its-Impact-on-Nuclease-Cl_2016_Structu	1	0.92682927	0	0	0	0	0	0	0	6	0	0	41
Highly-efficient-sono-piezo-photo-synergistic-catalysis-in-bis_2021_Journal-	0	0.93023256	0.8136419	1	1	0.59393939	0	8	2	0	4	41	0
Freestanding-Single-Atom-Layer-Pd-Based-Catalysts--Oriented-Splittin_2020_Ch	1	0.93617021	0	0	1	0	0	0	6	0	0	0	34
Reversible-self-assembly-of-gold-nanoparticles-in-respons_2021_Materials---D	1	0.93877551	0.93489494	1	1	0.77456647	1	13	3	0	114	42	0
Structure-of-an-ancestral-ADP-dependent-kinase-with-fructos_2021_Journal-of-	1	0.93023256	0	0	0.76470588	0.06427221	0	0	6	0	0	0	32
Structural-Basis-for-Guide-RNA-Processing-and-Seed-Dependent-_2017_Molecular	1	0.93617021	0	0	0	0	0	0	0	6	0	0	61
Effect-of-oxygen-content-on-CO2-absorption-charact_2018_Nuclear-Materials-an	0.575	0.92682927	0.99331849	0	1	0.64957265	0.99509804	2	4	0	20	1	0
Kinetic-and-thermodynamic-analysis-defines-roles-for-tw_2021_Journal-of-Biol	0.96842105	0.93023256	0	0	1	0.04927536	0	0	15	0	0	0	59
Switching-OO-bond-formation-mechanism-between-WNA-and-I2M-p_2021_Journal-of-	0.17647059	0.93617021	0.88396947	0.99065421	1	0.78212291	0.99489796	0	6	0	39	23	0
Redox-Based-Visible-Light-Driven-Z-Scheme-Overall-Water-Splitting-wi_2018_Jo	0.98429319	0.93333333	0	0	0	0	0	0	0	3	0	0	47
N-Doped-Graphitized-Carbon-Nanohorns-as-a-Forefront-Electrocatalyst-_2018_Ch	0.92215569	0.93617021	0	0	1	0	0.15728022	0	7	0	0	0	47
Gold-nanoparticle-decorated-Au-Ag-alloy-tubes--A-bifunctional-_2018_Applied-	0.72037915	0.93617021	0.99918234	1	1	0.61445783	0.94418605	1	7	0	45	1	0
Adsorption-and-dissociation-of-NO2-on-MoS2-doped-with-p-bl_2021_Surface-Scie	0.64285714	0.93333333	0.78583765	0.84722222	1	0.61135371	0	0	7	0	28	65	0
Femtosecond-laser-generation-of-bimetallic-oxide-nanoparticles_2021_Ceramics	1	0.94117647	0.52376514	1	1	0.70921986	0	5	2	0	63	30	0
Catalysis-dependent-and-redundant-roles-of-Dma1-and-Dma2_2021_Journal-of-Bio	0.87431694	0.93023256	0	0	1	0.06896552	0	0	5	0	0	0	89
Structure-and-evolutionary-trace-assisted-screening-_2021_Computational-and-	0.98712446	0.93023256	0.75308207	0.98136646	1	0.55932203	0.99731183	0	6	0	56	3	0
Structure-of-a-Complete-ATP-Synthase-Dimer-Reveals-the-Molecula_2016_Molecul	1	0.93617021	0	0	1	0	0	0	7	0	0	0	66
Identification-of-novel-anti-cryptosporidial-inhibitors-th_2021_Informatics-	1	0.93023256	0.96784074	0.88135593	1	0.59259259	0	7	0	0	48	5	0
MoS2-ZIF-8-Hybrid-Materials-for-Environmental-Catalysis--Solar-D_2019_Engine	0.06451613	0.92682927	0.97818499	0.98947368	1	0.48275862	0.98913043	10	4	0	43	16	0
Ultrasonic-assisted-synthesis-of-nano-lead-II--coordination-po_2018_Ultrason	1	0.94117647	0.6333725	1	1	0.89430894	0.99489796	5	7	0	3	23	0
High-activity-heterogeneous-catalysts-by-plasma-enhanced-chem_2018_Comptes-R	1	0.93023256	0.94418052	0	1	0.5988024	0.89285714	6	4	0	27	22	0
Mechanistic-investigations-into-the-cyclopropanation-of-elect_2018_Journal-o	0.98591549	0.93023256	0.68869732	1	1	0.7902439	0.99324324	18	3	0	23	1	0
Enhanced-piezoelectric-induced-catalysis-of-SrTiO3-nanocry_2020_Ultrasonics-	0.61971831	0.94339623	0.85817597	1	1	0.78453039	1	3	3	0	54	3	0
Self-supported-yttria-stabilized-zirconia-mesocrystals-with_2019_Journal-of-	1	0.93023256	0.93476395	1	1	0.8097561	0.99390244	2	5	0	26	3	0
Bimodal-role-of-fluorine-atoms-in-fluorographene-chemistry-opens-a-_2019_Car	0	0.93617021	0.76599809	0	0.8	0.68599034	0.98076923	4	3	0	50	1	0
Sonochemical-synthesis-and-structural-characterization-of-a-ne_2017_Ultrason	1	0.94117647	0.69450801	1	1	0.73846154	0.99489796	4	10	0	67	2	0
Elucidating-enzymatic-polymerisations--Chain-length-selectivi_2018_European-	0.59898477	0.94339623	0.64384213	0.99526066	1	0.78688525	0.99444444	1	4	0	25	1	0
Structural-Snapshots-and-Loop-Dynamics-along-the-Catalytic-Cycle_2017_Struct	1	0.92682927	0	0	0	0	0	0	0	6	0	0	59
Redox-catalysts-for-aprotic-Li-O2-batteries--Toward-a-_2019_Nano-Materials-S	0.64285714	0.93617021	0.93872447	0.98324022	1	0.66292135	0.99390244	2	5	0	27	102	0
Succinate-accumulation-induces-mitochondrial-reactive-oxygen-spec_2020_Redox	1	0.93617021	0.99836012	1	1	0.65384615	1	0	9	0	57	35	0
A-perspective-on-conformational-control-of-electron-transfer-i_2017_Nitric-O	1	0.93023256	0.86097561	0.98342541	1	0.83950617	0.93913043	0	4	0	48	31	0
Electrosynthesis-of-Hydrogen-Peroxide-by-Phase-Transfer-Catalysis_2019_Joule	1	0.93333333	0	0	1	0	0	1	5	0	0	0	52
Catalytic-Dehydrogenative-C-H-Imidation-of-Arenes-Enabled-by-Photo-g_2017_Ch	1	0.93617021	0	0	0	0	0	0	0	5	0	0	64
Structural-comparisons-of-host-and-African-swine-fever-_2021_Journal-of-Biol	1	0.93023256	0	0	1	0.04071856	0	0	7	0	0	0	48
Flexible-Tethering-of-ASPP-Proteins-Facilitates-PP-1c-Catalysi_2019_Structur	1	0.92682927	0	0	0	0	0	0	0	6	0	0	81
Biological-activity-of-PdNPs-derived-from-hemi_2021_Current-Research-in-Gree	1	0.93617021	0.93587636	1	1	0.5037037	1	6	1	0	18	6	0
Host-blood-RNA-signatures-predict-the-outcome-of-tuberculosi_2017_Tuberculos	1	0.93023256	0.94889397	1	1	0.57647059	0.99	0	4	0	30	3	0
Aspergillomarasmine-A-inhibits-metallo---lactamases-_2021_Journal-of-Biologi	1	0.93023256	0	0	1	0.05607477	0	0	6	0	0	0	37
Oxygen-deficient-SnO2-nanoparticles-with-ultrathin-carbon_2020_Green-Energy-	0.29357798	0.92682927	0.76616915	0.99270073	0	0	0	0	0	6	0	0	44
DFT-Guided-Phosphoric-Acid-Catalyzed-Atroposelective-Arene-Functiona_2020_Ch	1	0.93617021	0	0	1	0	0	0	6	0	0	0	62
Crystal-Structure-of-Ripk4-Reveals-Dimerization-Dependent-Kinas_2018_Structu	1	0.92682927	0	0	0	0	0	0	0	5	0	0	42
Activated-carbon-surface-chemistry--Changes-upon-impregnatio_2019_Arabian-Jo	0.12403101	0.93617021	0.93353028	0	0.8372093	0	0.66176471	4	10	0	0	0	100
Organic-Inorganic-Hybrid-Pillarene-Based-Nanomaterial-for-Label-Fr_2019_Matt	1	0.93023256	0	0	1	0	0	0	7	0	0	0	83
Tuning-Polarity-of-Cu-O-Bond-in-Heterogeneous-Cu-Catalyst-to-Promote_2020_Ch	1	0.93617021	0	0	1	0	0	0	4	0	0	0	60
3D-CNT-macrostructure-synthesis-catalyzed-by-MgFe2O4-nanopa_2017_Applied-Sur	0.5890411	0.93617021	0	1	0.9047619	0	0.94418605	6	6	0	0	0	72
Thermoregulated-biphasic-ionic-liquids--Effective-cat_2017_Journal-of-Saudi-	0.06896552	0.93023256	0.84221311	0	1	0	0.82909605	1	3	0	0	0	26
Iron-pincer-complex-and-its-graphene-oxide-composite_2019_Journal-of-Saudi-C	0.16296296	0.93023256	0.82215289	0	1	0	0.66242938	4	6	0	0	0	35
Autocatalytic-networks-in-cognition-and-the-ori_2017_Journal-of-Theoretical-	1	0.93023256	0.9965096	1	1	0.67034991	0.94545455	0	2	0	0	0	50
Manganese-containing-copper-aluminate-catalysts--Genesis-of-_2021_Journal-of	1	0.93023256	0.97793264	1	0.81081081	0.56666667	0.99324324	1	7	0	0	0	44
A-resistant-mutant-of-Plasmodium-falciparum-purine-nucleo_2021_Journal-of-Bi	0.27272727	0.93023256	0	0	1	0.04848485	0	0	6	0	0	0	40
Nanoengineering-of-amino---functionalized-me_2018_Progress-in-Natural-Scienc	1	0.93023256	0.99848485	1	1	0.87804878	0	4	0	0	1	18	0
Highly-Selective-Conversion-of-Carbon-Dioxide-to-Aromatics-over-Ta_2019_Joul	1	0.93333333	0	0	1	0	0	0	8	0	0	0	57
Photocatalytic-degradation-of-metoprolol-by-TiO2-nanotube-ar_2018_Applied-Ca	0.39252336	0.93617021	0.97116238	1	1	0.6035503	0.99590164	9	6	0	34	30	0
Fabricating-gold-nanorattles-impregnated-chitos_2020_Materials-Science-for-E	0.97902098	0.93023256	0.93483927	0.96610169	1	0.87654321	0.99666667	2	4	0	53	2	0
Production-of-benzyl-cinnamate-by-a-low-cost-immobilized-lip_2021_Biotechnol	1	0.93333333	0	0.976	1	0.49756098	0.97117517	5	0	0	27	1	0
Solar-light-irradiated-photocatalytic-activi_2021_Journal-of-Materials-Resea	0.98484848	0.93023256	0.22357414	0	1	0	0.70794655	6	6	0	0	0	37
Chiral-zirconium-quantum-dots--A-new-class-of-nanocrystals-for-opt_2018_Heli	0.84285714	0.94117647	0.64750634	0.91338583	1	0.53608247	0.3125	11	0	0	2	44	0
Oxidative-esterification-of-aldehydes-with-alcohols-_2017_Journal-of-Saudi-C	0.3	0.93023256	0.85059578	0	1	0	0.82909605	0	1	0	0	0	22
Synthesis-of-ordered-hierarchically-mesoporous-microporous-_2021_Green-Energ	0.84693878	0.92682927	0.91045398	1	0	0	0	0	0	10	0	0	64
An-ultrasound-based-approach-for-the-synthesis-of-in_2019_Arabian-Journal-of	0.26027397	0.93617021	0.84642234	0	1	0	0.66176471	1	3	0	0	0	51
In-vitro-assays-for-characterization-of-distinct-multipl_2021_Current-Resear	0	0.93333333	0.54682274	0	1	0.625	0.99545455	3	2	0	3	51	0
Posttranslational-modification-of-heme-in-peroxid_2018_Archives-of-Biochemis	0.98039216	0.92682927	0.56406685	0.98785425	1	0.90482077	0.9687011	0	3	0	5	90	0
Interaction-between--C87-and--R242-residues-participa_2019_Biochimica-et-Bio	0.8907563	0.93617021	0.99898888	1	1	0.43333333	0.85781544	0	4	0	54	1	0
3D-hollow-sphere-Co3O4-MnO2-CNTs--Its-high-performance-bi-f_2017_Green-Energ	0.25	0.92682927	0.89459563	1	1	0.43850267	0	0	9	0	7	0	0
Toward-Phase-and-Catalysis-Control--Tracking-the-Formation-of-Interm_2019_Ch	1	0.93617021	0	0	1	0	0	0	6	0	0	0	50
Photoredox-Catalysis-Modulated--Nickel-Catalyzed-Divergent-Difunctio_2019_Ch	1	0.93617021	0	0	1	0	0	0	3	0	0	0	38
Synergistic-effect-of-NiII-and-Co-FeIII-in-doped-mixed-val_2020_Green-Energy	0.3442623	0.92682927	0.83172147	1	0	0	0	0	0	5	0	0	61
Enzyme-instructed-hybrid-nanogel-nanofiber-oligopeptide_2020_Acta-Pharmaceut	0.15853659	0.93023256	0.99349593	0	0	0	0	0	0	5	0	0	50
Fabrication-of-fine-spongy-nanoporous-Ag-Au-_2017_Progress-in-Natural-Scienc	0.97959184	0.93023256	0.99020481	1	1	0.75384615	0	1	5	0	16	26	0
Oxidation-of-furfural-to-maleic-acid-and-fumaric-acid_2021_Journal-of-Biores	1	0.93333333	0.99590164	1	1	0.87654321	0.99647887	3	3	0	0	0	17
Electrochemistry-of-a-high-redox-potential-laccase-obtai_2019_Electrochemist	1	0.93877551	0.9989373	1	1	0.87804878	1	1	3	0	1	30	0
A-Reverse-TCA-Cycle-2-Oxoacid-Ferredoxin-Oxidoreductase-that-Makes-_2019_Jou	1	0.93333333	0	0	1	0	0.08333333	0	5	0	0	0	49
Magnetic-nanoporous-MCM-41-supported-melamine--A-powerful_2021_Applied-Surfa	1	0.93877551	0.27076064	1	1	0.91503268	0.97222222	5	2	0	46	2	0
Catalytic-pyrolysis-of-waste-plastics-using-staged-_2017_Journal-of-Analytic	1	0.93023256	0	1	1	0	0.99675325	3	6	0	0	0	29
Hierarchically-electrospun-nanofibers-and-their-applic_2020_Nano-Materials-S	0.97560976	0.93617021	0.92864222	0.88275862	0	0	0.03809524	3	12	0	0	0	116
Raman-and-scanning-tunneling-spectroscopic-inv_2018_Journal-of-Science--Adva	1	0.93333333	0.78459821	1	1	1	0.99712644	6	0	0	41	1	0
Palladium-Catalyzed-Late-Stage-Direct-Arene-Cyanation_2019_Chem	1	0.93617021	0	0	1	0	0	0	0	2	0	0	82
Iron-catalyzed-synthesis-of-phenanthrenes-via-intram_2019_Journal-of-Saudi-C	0.22377622	0.93023256	0.78869448	0	1	0	0.66242938	0	0	3	0	0	12
In-search-of-efficient-catalysts-and-appropriate-react_2016_Resource-Efficie	0.98305085	0.86956522	0.84632517	1	1	0.71328671	0	6	0	0	45	2	0
Reversible-and-Quantitative-Photoregulation-of-Target-Proteins_2017_Chem	1	0.93617021	0	0	1	0	0	0	7	0	0	0	33
Thermomorphic-solvent-selection-for-homog_2016_Chemical-Engineering-and-Proc	1	0.92682927	0.99726027	1	1	0	0.87140805	4	0	0	0	0	35
Highly-effective-La-deficient-La1-xCexMnO3-mi_2021_Progress-in-Natural-Scien	0.50485437	0.93023256	0.94909945	0.99115044	1	0.74242424	0.99731183	3	4	0	0	28	0
The-cytochrome-b-lysine-329-residue-is-critical-for-_2019_Biochimica-et-Biop	0.20155039	0.93617021	0.99107143	0.99669967	1	0.56953642	0.85781544	0	10	0	16	52	0
A-Class-of-Reactive-Acyl-CoA-Species-Reveals-the-Non-enzymati_2017_Cell-Meta	1	0.93023256	0	0	1	0	0	0	7	0	0	0	48
In-vitro-antibacterial--antioxidant-and-cytotoxic-po_2021_Journal-of-Science	0.85581395	0.93333333	0.83794466	0.98888889	1	0.84821429	0.99712644	4	2	0	39	1	0
Utilization-of-hydrophobic-ligands-for-water-insoluble-Fe-II-_2020_Journal-o	1	0.93023256	0.95796575	1	1	0.58959538	0.99324324	0	10	0	54	7	0
Structure-of-Human-NatA-and-Its-Regulation-by-the-Huntingtin-Int_2018_Struct	1	0.92682927	0	0	0	0	0	0	0	6	0	0	67
Zeolite-Y-entrapped-Ru-III--and-Fe-III--complexes-as-heter_2017_Arabian-Jour	0.1221374	0.93617021	0.85174419	0	1	0	0.62473795	2	7	0	0	0	34
Gold-Catalyzed-Oxidative-Biaryl-Cross-Coupling-of-Organometallics_2019_Chem	1	0.93617021	0	0	1	0	0	1	5	0	0	0	52
Highly-efficient-catalytic-valorization-of-biomass-derived-_2019_Green-Energ	0.98666667	0.92682927	0.88465724	1	1	0.54545455	0	6	1	0	0	43	0
Palladium-halloysite-nanocomposites-as-an-efficien_2021_Journal-of-Materials	0.98429319	0.93023256	0.17902813	0	1	0	0.54683544	5	2	0	0	0	91
High-performance-of-ultrasonic-assisted-synthesis-of-two-_2021_Ultrasonics-S	1	0.94339623	0.9991942	1	1	0.42241379	0	8	0	0	12	84	0
Caffeoyl-fatty-acyl-structural-esters-enzymatic-synthesi_2020_Journal-of-Fun	1	0.93023256	0.99883991	1	1	0.49019608	1	1	3	0	4	22	0
Foam-like-boron-doped-g-C3N4-as-acid-base-cooperative-cat_2021_Green-Chemica	0.37037037	0.92682927	0.92062286	0.98630137	1	0.62962963	0.99489796	1	7	0	31	22	0
Optimization-of-the-photocatalytic-degradation-process-of-aromatic_2020_Heli	1	0.94117647	0.95922558	1	1	0.44360902	0.96060606	6	1	0	0	52	0
Solvent-free-one-pot-synthesis-of-1-2-dihydroquinolines-fro_2021_Results-in-	1	0.93877551	0.94868421	0.99047619	1	0.62893082	1	1	2	0	8	50	0
Spatial--temporal-and-quantitative-assessment-of-catalyst-le_2018_Catalysis-	0.98630137	0.93617021	0.99509585	1	1	0.64052288	0.94137931	4	3	0	12	2	0
Scalable-continuous-solvothermal-synthesis-of-metal-o_2016_Chemical-Engineer	1	0.92682927	0.92402235	0.98795181	1	0.62962963	0.96750524	3	4	0	30	6	0
Non-hydrolytic-sol-gel-synthesis-of-mesoporous-iron-alum_2021_Microporous-an	1	0.94545455	0.90429448	1	1	0.51256281	0	4	4	0	74	1	0
Ultimate-fate-and-toxicological-consequences-of-insecticide_2021_Environment	1	0.93877551	0.82658138	1	1	0.57988166	1	2	3	0	0	0	67
Structure-heat-transport-analysis-of-periodic-ope_2021_Chemical-Engineering-	1	0.93333333	0	0	0	0	0	0	0	7	0	0	42
Biocatalytic-access-to-diverse-prenylflavonoids-by-combinin_2018_Acta-Pharma	0.21705426	0.93023256	0.01061008	0	1	0.69461078	0.67566719	1	3	0	6	41	0
Stereoselective-synthesis-of-alicyclic-ketones--A-hydrogen-bor_2019_Tetrahed	1	0.93023256	0.99475341	1	1	0.59393939	0.95	0	0	7	10	9	0
Sono-photocatalytic-production-of-hydrogen-by-interface_2018_Ultrasonics-Son	0.98684211	0.94117647	0.99427977	1	1	0.7283237	0.99489796	0	8	0	38	1	0
Structural-Insights-into-a-Flavin-Dependent--4---2--Cyclase-t_2018_Cell-Chem	0.70588235	0.94117647	0	0	1	0	0.11830357	0	7	0	0	0	48
Hydrogen-generation-by-photocatalytic-reforming_2018_Journal-of-Photochemist	1	0.94545455	0	1	1	0.82142857	0.9696449	0	4	0	19	25	0
Review-of-cell-performance-in-anion-exchange-membra_2018_Journal-of-Power-So	1	0.94117647	0.93617021	1	1	0.93298969	0.94418605	2	10	0	101	21	0
Efficient-catalytic-performance-of-tetra-alkyl-orthotitanates_2019_Comptes-R	0	0.93023256	0.97725025	0	1	0.59393939	0.89285714	4	2	0	0	25	0
Structures-of-PGAM5-Provide-Insight-into-Active-Site-Plasticity-_2017_Struct	1	0.92682927	0	0	0	0	0	0	0	6	0	0	44
One-cysteine-is-enough--A-monothiol-Grx-can-functionally-repla_2020_Redox-Bi	1	0.93617021	0.99897959	1	1	0.63583815	1	0	5	0	43	23	0
Antioxidant-and-anticancer-activities-of---aminophos_2018_Journal-of-Saudi-C	0.18666667	0.93023256	0	0	1	0	0.66242938	9	2	0	0	0	41
Apple-pectin-supported-superparamagnetic----Fe2O3-_2019_Materials-Science-fo	0.18181818	0.93023256	0.92914013	1	1	0.55555556	0.99666667	4	3	0	37	23	0
Enhanced-hydrogen-storage-properties-of-Mg-by-the-syner_2021_Journal-of-Magn	0.91111111	0.92682927	0.90681818	0.99270073	1	0.76756757	0	6	6	0	2	61	0
Synthesis-of-new-annulated-pyrano-2-3-d-pyrimidine-der_2017_Journal-of-Saudi	0.26470588	0.93023256	0.88531469	0	1	0	0.78532397	0	0	2	0	0	34
Ultrasonic-assisted-synthesis-of-a-new-one-dimensional-nanost_2018_Ultrasoni	1	0.94117647	0.9294964	1	1	0.76129032	0.99489796	2	6	0	0	51	0
Surfactant-free-hydrothermal-synthesis--growth-mechanis_2017_Journal-of-Saud	0.19672131	0.93023256	0	0	1	0	0.78532397	1	10	0	0	0	32
Timing-and-Reset-Mechanism-of-GTP-Hydrolysis-Driven-Conformation_2017_Struct	1	0.92682927	0	0	0	0	0	0	0	9	0	0	62
Going-native--Complete-removal-of-protein-purification-_2017_Protein-Express	0	0.92682927	0.88455618	0.95890411	1	0.44444444	0.984375	3	2	0	11	0	0
Biodiesel-production-evaluating-the-use-and-reuse-of-magn_2020_Arabian-Journ	0.32727273	0.93617021	0.90327803	0	1	0	0.49509804	4	4	0	0	0	71
Preparation-of-PLA-blends-by-polycondensation-of-D-L-lactic-acid-us_2019_Hel	1	0.94117647	0.87489434	1	1	0.36752137	0.96060606	3	10	0	41	3	0
Conformational-Dynamics-and-Allostery-in-E2-E3-Interactions-Drive_2017_Struc	1	0.92682927	0	0	1	0	0.28977273	1	6	0	0	0	72
The-cyclooctadiene-ligand-in--IrCl-COD--2-is-hydrogenated-_2017_Journal-of-O	0.38787879	0.94545455	0.99567931	1	1	0.60773481	0.96837607	0	5	0	26	0	0
Honeycomb-like-porous-metallic-glasses-decorated-by-Cu-nanopar_2020_Material	1	0.93877551	0.99702204	1	1	0.59615385	0.97727273	3	4	0	20	36	0
Synthesis-of-designer-triglycerides-by-enzymatic-aci_2018_Biotechnology-Repo	1	0.93333333	0	1	1	0.50931677	0.97117517	11	0	0	26	4	0
The-effect-of-framework-functionality-on-the-catalytic-activa_2017_Comptes-R	0	0.93023256	0.99300699	0.99212598	1	0.74626866	0.89285714	2	5	0	1	25	0
Room-Temperature-Methane-Conversion-by-Graphene-Confined-Single-Iro_2018_Che	0.97674419	0.93617021	0	0	1	0	0	0	3	0	0	0	36
Poly-ionic-liquid-s-with-engineered-nanopores-for-energy-and-envi_2020_Polym	1	0.94117647	0.99870466	1	1	0.41803279	0	5	6	0	37	79	0
Selective-reduction-of-alkynes-to-alkenes-with-hydrogen-or_2021_Inorganica-C	0.89308176	0.93023256	0.99532909	1	0.69230769	0.49019608	0	2	5	0	21	27	0
Iridium-Single-Atom-Catalyst-Performing-a-Quasi-homogeneous-Hydrogen_2019_Ch	0.94857143	0.93617021	0	0	0	0	0	0	0	4	0	0	48
Antimicrobial-effects-by-silver-indium-tantalum_2020_Medicine-in-Novel-Techn	0.9787234	0.93877551	0.97819905	1	1	0.54857143	1	9	2	0	45	1	0
Investigation-of-the-survival-viability-of-cervical-cancer_2020_Saudi-Journa	0.9379845	0.93023256	0.94874244	0.9924812	1	0.54216867	0.99615385	2	7	0	3	34	0
Selective-C-C-Bond-Scission-of-Ketones-via-Visible-Light-Mediated-C_2020_Che	1	0.93617021	0	0	1	0	0	2	4	0	0	0	78
Reduced-graphene-oxide-as-an-excellent-platform-to-produce-a-stable-_2019_Fu	1	0.93333333	0.99184149	1	1	0.6035503	0.95	2	4	0	48	3	0
Amlexanox-provides-a-potential-therapy-for-non_2018_Biochimica-et-Biophysica	1	0.93617021	0.99713262	1	1	0.5952381	0.91455696	0	4	0	41	1	0
Efficient-metal-free-visible-light-photocat_2021_Current-Research-in-Green-a	0	0.93617021	0	0	1	0.24880383	0	0	1	0	0	0	49
Gold-Catalyzed-Oxidative-Coupling-of-Alkynes-toward-the-Synthesis-of_2018_Ch	1	0.93617021	0	0	1	0	0	0	4	0	0	0	65
Decorating-vertically-aligned-MoS2-nanoflakes-with-silver-nanopart_2021_Nano	0.33333333	0.93877551	0.97782546	1	1	0.47572816	0	0	7	0	21	45	0
Coupled-s-p-d-Exchange-in-Facet-Controlled-Pd3Pb-Tripods-Enhances-Ox_2018_Ch	0.16470588	0.93617021	0	0	0	0	0	0	0	4	0	0	48
Snapshots-of-C-S-Cleavage-in-Egt2-Reveals-Substrate-Speci_2018_Cell-Chemical	0.97959184	0.94117647	0	0	0	0	0	0	0	6	0	0	72
Regioselective-Synthesis-of-Polyfunctional-Arenes-by-a-4-Component-_2020_Che	1	0.93617021	0	0	0	0	0	0	0	3	0	0	55
Photoreduction-of-nitrates-from-waste-and-drink_2018_Materials-Today--Procee	0.24691358	0	0.91879562	0	0	1	0	0	0	0	0	0	46
Structural-Basis-for-NusA-Stabilized-Transcriptional-Paus_2018_Molecular-Cel	1	0.93617021	0	0	0	0	0	0	0	7	0	0	65
Beyond-Haber-Bosch--The-renaissance-of-the_2021_International-Journal-of-Hyd	1	0.94117647	0.20926756	0	1	0	0.62157534	3	5	0	0	0	126
Electrochemical-activation-of-Ru-catalyst-with-alkaline-ion-_2021_Molecular-	1	0.93333333	0.99492386	1	0	0	0	0	0	7	0	0	51
Conversion-of-glucose-into-5-hydroxymethylfurfural-in-dif_2017_Egyptian-Jour	0.05309735	0.93023256	0.88850772	0	1	0	0.66194969	0	4	0	0	0	42
The-invariant-glutamate-of-human-PrimPol-DxE-motif-is-critical-fo_2019_DNA-R	0.80263158	0.93617021	0.99921936	1	1	0.64705882	0.98684211	1	5	0	17	25	0
Particle-size-effects-in-copper-catalyzed-hydrogenation_2020_Journal-of-Cata	1	0.93023256	0.91098485	1	1	0.6	0.99324324	1	5	0	56	1	0
Treatability-of-five-micro-pollutants-using-modifie_2021_Journal-of-Environm	1	0.93333333	0.99843994	1	1	0.46969697	0	3	2	0	16	37	0
Enhancing-Structure-Prediction-and-Design-of-Soluble-and-Membrane-_2017_Stru	1	0.92682927	0	0	1	0	0	0	6	0	0	0	68
Preparation-of-nanostructured-and-nanosheets-of-MoS2-o_2017_Ultrasonics-Sono	0.7826087	0.94117647	0.24475524	0.98823529	1	0.7	0.99489796	2	6	0	46	11	0
Near-Complete-Structure-and-Model-of-Tel1ATM-from-Chaetomium-ther_2020_Struc	0.59574468	0.92682927	0	0	1	0	0	2	5	0	0	0	61
Esterification-of-levulinic-acid-into-n-butyl-levulina_2020_Journal-of-Biore	0.98678414	0.93333333	0.86354379	0.97560976	1	0.71328671	0.99647887	7	2	0	0	0	41
Aerobic-oxidation-of-alcohols-in-visible-light-on-Pd-grafted-_2017_Tetrahedr	1	0.92682927	0.79352227	1	1	0.76056338	0.93913043	2	2	0	0	10	0
Structural-Architecture-of-the-Nucleosome-Remodeler-ISWI-Determine_2018_Stru	1	0.92682927	0	0	1	0	0	0	6	0	0	0	75
Mechanistic-insights-into-catalytic-carboxylic-ester-hydr_2017_Journal-of-Or	1	0.94545455	0.664859	1	1	0.68456376	0.94615385	0	1	0	34	1	0
Allosteric-Activation-of-PI3K--Results-in-Dynamic-Access-to-Catal_2020_Struc	0.98837209	0.92682927	0	0	0	0	0	0	0	9	0	0	53
Artificial-Chiral-Metallo-pockets-Including-a-Single-Metal-Serving-a_2017_Ch	0.98378378	0.93617021	0	0	1	0	0	1	6	0	0	0	103
Electrodeposition-of-silver-onto-carbon-graphite-and-their-catalysi_2020_Hel	1	0.94117647	0.95297806	1	1	0.36236934	0.96060606	3	4	0	0	0	79
Characterizing-RNA-structures-in-vitro-and-in-vivo-with-selective-2_2016_Met	0.375	0.93333333	0.94564773	0.99481865	1	0.42677824	0.95555556	0	7	0	12	61	0
Highlights-of-45-years-of-research--A-perso_2017_Journal-of-Organometallic-C	1	0.94545455	0.25551057	1	1	0.26829268	0.94615385	5	17	0	63	7	0
Architectural-Stabilization-of-a-Gold-III--Catalyst-in-Metal-Organi_2020_Che	1	0.93617021	0	0	1	0	0	0	3	0	0	0	29
Approaching-zero-discharge-concept-in-refineries-by-so_2019_Applied-Catalysi	0.98412698	0.93617021	0.8816	0.97478992	1	0.64150943	0.96812386	2	1	0	43	1	0
Crystal-structure-of-the-thioesterification-conformation-of_2017_Journal-of-	0.56684492	0.92682927	0	0	0	0	0	0	0	6	0	0	64
Functional-and-Structural-Analysis-of-Programmed-C-Methylati_2017_Cell-Chemi	0.59722222	0.94117647	0	0	1	0	0	0	5	0	0	0	55
Activating-p-Blocking-Centers-in-Perovskite-for-Efficient-Water-Spl_2018_Che	0.2739726	0.93617021	0	0	1	0	0	0	5	0	0	0	44
Bio-ethanol-from-sewage-sludge--A-bio-f_2018_South-African-Journal-of-Chemic	1	0.93333333	0.86416667	1	1	0.53125	0.99691358	3	3	0	1	11	0
Sonication-enhances-the-stability-of-MnO2-nanoparticles-o_2020_Ultrasonics-S	0.56451613	0.94339623	0.97661939	0.98324022	1	0.55	1	2	11	0	23	47	0
Effects-of-pyrolysis-temperatures-on-the-textural--magne_2019_Journal-of-Sau	0.15748031	0.93023256	0.92228464	0.03846154	0	0	0.2967033	5	1	0	0	0	30
La2O3-CaO-catalyst-derived-from-eggshells--Effects-of-prepara_2021_Catalysis	0.02941176	0.93877551	0.99813084	1	1	0.53846154	0	0	3	0	34	1	0
RNA-can-function-as-molecular-chaperone-for-RNA-folding_2020_Giant	0.20833333	0.93617021	0	0.93333333	1	0	1	0	4	0	0	0	29
Linker-residues-regulate-the-activity-and-stability-of_2021_Journal-of-Biolo	1	0.93023256	0	0	0	0	0	0	0	7	0	0	49
Site-directed-confinement-of-laccases-in-a-porous-scaffold_2021_Biotechnolog	1	0.93333333	0.99912511	1	1	0.45454545	0	2	5	0	42	37	0
Light-Regulation-of-Enzyme-Allostery-through-Photo-respo_2019_Cell-Chemical-	1	0.94117647	0	0	1	0	0	0	6	0	0	0	84
Biosilica-nanogold-composite--Easy-to-prepare-cataly_2019_Arabian-Journal-of	0.18556701	0.93617021	0.87111111	0	0.66666667	0	0.66176471	0	7	0	0	0	43
Simple-and-Clean-Photo-induced-Methylation-of-Heteroarenes-with-MeO_2017_Che	1	0.93617021	0	0	1	0	0	0	2	0	0	0	58
Unexpected-synthesis-of-aziridines-under-Cu-I--catalyzed-Ki_2016_Comptes-Ren	1	0.93023256	0.99456522	1	1	0.80882353	0.89285714	1	2	0	13	2	0
Hydrodeoxygenation-of-Sorbitol-to-Monofunctional-Fuel-Precursors-o_2017_Joul	1	0.93333333	0	0	0	0	0	0	0	12	0	0	40
Predictions-of-adsorption-energies-of-methane-related_2021_Machine-Learning-	1	0.93333333	0.99796334	1	0	0.71052632	0.95	2	2	0	1	54	0
Direct-conversion-of-furfural-to-levulinic-acid-ester-in-d_2019_Green-Energy	1	0.92682927	0.93141737	1	1	0.56666667	0	5	4	0	7	51	0
New-insights-on-CO-and-CO2-hydrogenation-for-methanol-synthesis_2021_Journal	0.26490066	0.93023256	0.9469599	1	1	0.76056338	0.99324324	0	7	0	4	41	0
Harnessing-cavitational-effects-for-green-process-i_2019_Ultrasonics-Sonoche	0.96491228	0.94117647	0.84440316	0.98265896	1	0.32160804	0.99489796	0	6	0	125	22	0
Computational-design-of-noncanonical-amino-acid-based-_2021_Computational-an	1	0.93023256	0.98561696	1	1	0.3655914	0.99731183	1	4	0	46	9	0
Zinc-oxide-nano-rods-based-glucose-biosensor-devices-fa_2018_Results-in-Phys	1	0.93023256	0.89201878	1	1	0.23614458	0.99242424	4	6	0	16	1	0
Global-strong-solutions-for-a-class-of-he_2017_Journal-of-Mathematical-Analy	1	0.93023256	0	0.97986577	1	0	0	0	0	0	0	0	30
Plasmonic-Photocatalysis-of-Urea-Oxidation-and-Visible-Light-Fuel-C_2019_Che	1	0.93617021	0	0	1	0	0	0	6	0	0	0	71
The-impact-of-hydrothermal-carbonisation-on-the-char_2018_Fuel-Processing-Te	1	0.93617021	0.96966869	1	1	0.71830986	0.99489796	7	0	0	21	2	0
Conformational-Rigidity-and-Protein-Dynamics-at-Distinct-Times_2017_Molecula	1	0.93617021	0	0	0	0	0	0	0	7	0	0	46
Manganese-oxide-promoter-effects-in-the-copper-catalyzed-_2021_Journal-of-Ca	1	0.93023256	0.89316523	1	1	0.58959538	0.99324324	1	7	0	54	5	0
An-Activity-Switch-in-Human-Telomerase-Based-on-RNA-Conformation-an_2018_Cel	1	0.93023256	0	0	0	0	0	0	0	7	0	0	52
Kinetic-model-for-sonolytic-degradation-of-non-volatile-_2019_Ultrasonics-So	1	0.94117647	0.99383594	1	1	0.72427984	0.99489796	4	3	0	27	13	0
Phase-Separation-in-Liquid-Metal-Nanoparticles_2019_Matter	1	0.93023256	0	0	1	0	0	0	5	0	0	0	49
Ancestral-reconstruction-of-mammalian-FMO1-enables-structu_2021_Journal-of-B	1	0.93023256	0	0	1	0.05050505	0	0	5	0	0	0	53
Bifunctional-Catalysts-for-One-Step-Conversion-of-Syngas-into-Aromat_2017_Ch	1	0.93617021	0	0	1	0	0	0	7	0	0	0	70
Dual-Strategies-for-Argonaute2-Mediated-Biogenesis-of-Erythroid_2018_Molecul	1	0.93617021	0	0	1	0	0	0	7	0	0	0	65
Nanohybridization-of-MoS2-with-Layered-Double-Hydroxides-Efficiently_2017_Jo	0.34920635	0.93333333	0	0	0	0	0	0	0	5	0	0	42
Synthesis-of-AuNPs-RGO-nanosheets-for-sustainable-catal_2018_Ultrasonics-Son	1	0.94117647	0.99574468	1	1	0.70503597	0.99489796	8	4	0	36	1	0
Rapidly-oscillating-microbubbles-force-development-of-micro_2019_Ultrasonics	1	0.94117647	0.96983076	1	1	1	0.99489796	0	6	0	21	2	0
Retroviral-prototype-foamy-virus-intasome-binding-to-a-n_2021_Journal-of-Bio	0.98492462	0.93023256	0	0	1	0.03452855	0	0	9	0	0	0	51
Direct-Dearomatization-of-Pyridines-via-an-Energy-Transfer-Catalyzed_2019_Ch	1	0.93617021	0	0	1	0	0.08628006	1	5	0	0	0	40
A-bifunctional-and-recyclable-catalyst--Amine-and-ionic-liq_2020_Green-Energ	1	0.92682927	0.90938643	1	1	0.67105263	0	2	7	0	14	56	0
Ultrasound-assisted-site-selective-alkynylation-of-2-3-_2019_Arabian-Journal	0.13793103	0.93617021	0.81056257	0	1	0	0.66176471	0	1	0	0	0	35
Highly-efficient-cobalt-doped-carbon-nitride-polymers-for_2017_Green-Energy-	0.98360656	0.92682927	0.91	1	1	0.59627329	0	2	7	0	0	51	0
Understanding-galvanic-replacement-reactions--the-ca_2020_Materials-Today-Ad	1	0.93617021	0.97588286	1	0.77777778	0.81944444	1	0	5	0	32	1	0
An-improved-method-for-the-high-isotacticity-measurement-o_2021_Polymer-Test	1	0.95384615	0.99902818	1	1	0.64968153	0	2	3	0	41	1	0
Hole-Catalysis-as-a-General-Mechanism-for-Efficient-and-Wavelength-I_2018_Ch	0.825	0.93617021	0	0	1	0	0	0	7	0	0	0	46
Effect-of-Mo-on-the-catalytic-activity-of-Ni-based-self-organizing-_2019_Hel	1	0.94117647	0.962239	0.99168975	1	0.38910506	0.96060606	7	4	0	48	1	0
Investigation-of-selective-chemisorption-of-fcc-and-hcp-Ru-n_2019_Journal-of	1	0.93023256	0.96434938	1	1	0.76595745	0.99324324	1	7	0	52	1	0
Isothermal-titration-calorimetry-uncovers-substrate-pro_2016_Biochemistry-an	0.86734694	0.93333333	0.99654245	1	1	0.51034483	0.99615385	0	4	0	21	22	0
Co-production-of-hydrogen-and-carbon-nanotubes-from-real-_2018_Applied-Catal	0.99159664	0.93617021	0.69019286	1	1	0.57342657	0.99590164	3	10	0	28	0	0
Reprint-of--Structural--electronic-and-acid-base-properties-of--Ru_2016_Poly	0.74251497	0.93023256	0.96535326	1	1	0.62025316	0.93809524	2	8	0	54	4	0
Fungal-Nanophase-Particles-Catalyze-Iron-Transformation-for-Ox_2020_Current-	1	0.92682927	0	0	1	0	0	0	5	0	0	0	56
Enhanced-alkali-resistance-of-sulfated-CeO2-catalyst-for-_2021_Catalysis-Com	0.59677419	0.93877551	0.9980695	0.98969072	1	0.44670051	0	2	3	0	13	3	0
Magnetic-nanocatalysts-as-multifunctional-platforms-in-canc_2021_Journal-of-	1	0.93023256	0.9001223	1	1	0.15359477	0.99509804	3	2	0	95	39	0
Similarities-and-differences-for-atomic-and-diatomic-molecule-adsorp_2019_He	1	0.94117647	0.97911833	1	1	0.39864865	0.96060606	1	5	0	35	1	0
Structures-and-mechanism-of-human-glycosyltransferase--1-3_2021_Journal-of-B	0.58285714	0.93023256	0	0	1	0.05351171	0	0	6	0	0	0	48
Enhanced-catalytic-activity-of-composites-of-NiFe2O4-and-na_2020_Arabian-Jou	0.08421053	0.93617021	0.9047619	0	1	0	0.49509804	8	10	0	0	0	42
Renewable-hybrid-nanocatalyst-from-magnetite-and-cellulose_2017_Carbohydrate	0.98159509	0.93877551	0	0.96842105	1	0	0.96612466	1	7	0	0	0	38
Sono-sulfated-zirconia-nanocatalyst-supported-on-MCM-41-for-bi_2017_Ultrason	0.98089172	0.94117647	0.99443255	0.97014925	1	0.56944444	0.99489796	11	2	0	14	0	0
Spliceosome-Profiling-Visualizes-Operations-of-a-Dynamic-RNP-at-Nuc_2018_Cel	0.97986577	0.93023256	0	0	1	0	0	0	7	0	0	0	75
Miswak-mediated-green-synthesized-palladium-nanoparticle_2017_Journal-of-Sau	0	0.93023256	0.92411793	0	1	0	0.82909605	5	1	0	0	0	46
Porous-Crystalline-Spherulite-Superstructures_2020_Chem	1	0.93617021	0	0	1	0	0	0	5	0	0	0	37
cAMPS-derivatives--A-minireview-over-synthetic-medicin_2019_Bioorganic-Chemi	1	0.93877551	0.92220651	0.996139	1	0.90740741	1	0	1	0	6	20	0
Structural-basis-for-conformational-equilibrium-of-the-catal_2021_Molecular-	1	0.93617021	0	0	1	0	0	0	7	0	0	0	95
Catalytic-Cyanation-Using-CO2-and-NH3_2018_Chem	0.90909091	0.93617021	0	0	0	0	0	0	0	4	0	0	43
Formation-and-utility-of-reactive-ketene-intermediates-under-co_2021_Tetrahe	0	0.93023256	0.82155689	0.97674419	1	0.85551331	0.95	0	0	14	18	19	0
Directed-aqueous-phase-reforming-of-glycerol-throu_2018_Applied-Catalysis-B-	1	0.93617021	0.99571341	0.99186992	1	0.51006711	0.94590164	6	8	0	49	1	0
Scalable-continuous-production-of-high-quality-HKUST-1_2017_Chemical-Enginee	1	0.92682927	0.89495114	1	1	0.59259259	0.94528302	1	3	0	28	8	0
Therapeutic-Targeting-of-RNA-Splicing-Catalysis-through-Inhibit_2019_Cancer-	1	0.93333333	0	0	0	0	0	0	0	8	0	0	90
Renewable-hydrogen-implementations-for-combined-ene_2020_Thermal-Science-and	1	0.93333333	0.59612519	1	1	0.17704918	0.97222222	5	0	0	30	1	0
The-catalytic-machinery-of-the-FAD-dependent-AtBBE-like-p_2021_Archives-of-B	0.43678161	0.93023256	0.99918055	1	1	0.425	0	1	7	0	35	1	0
Synthesis--anti-tuberculosis-activity-and-QSAR-study-of-2_2019_Arabian-Journ	0.0620155	0.93617021	0.88095238	0	1	0	0.66176471	0	3	0	0	0	42
A-theoretical-study-of-CO-oxidation-and-O2-activation-for-t_2020_Journal-of-	0.55284553	0.93023256	0.99497487	0.99236641	1	0.5862069	0.99324324	3	8	0	55	1	0
Directed-Computational-Evolution-of-Quorum-Quenching-Lactonases-f_2020_Struc	1	0.92682927	0	0	1	0	0	0	5	0	0	0	37
Rearrangements-within-the-U6-snRNA-Core-during-the-Transition-_2019_Molecula	1	0.93617021	0	0	0	0	0	0	0	5	0	0	64
Beyond-the-Thermal-Equilibrium-Limit-of-Ammonia-Synthesis-with-Dual-_2019_Ch	1	0.93617021	0	0	1	0	0	0	6	0	0	0	69
Hydrogen-storage-behavior-of-Mg-based-alloy-catalyz_2021_Journal-of-Magnesiu	1	0.92682927	0.92283465	0.95808383	1	0.71428571	0	3	9	0	32	16	0
Structural-Insights-into-the-Forward-and-Reverse-Enzymatic-_2018_Cell-Chemic	1	0.94117647	0	0	0	0	0	0	0	6	0	0	62
Enhanced-rate-capability-of-Li4Ti5O12-anode-material-by_2021_Electrochemistr	0.44067797	0.93877551	0.94232106	1	1	0.74226804	0	1	4	0	33	1	0
Effect-of-temperature-on-the-pyrolysis-of-plastic-waste-usin_2021_Results-in	0.98617512	0.93877551	0.9508982	1	1	0.60759494	1	2	1	0	26	1	0
Non-steroidal-Anti-inflammatory-Drugs-Are-Caspase-In_2017_Cell-Chemical-Biol	0.97142857	0.94117647	0	0	0	0	0	0	0	5	0	0	62
Palladium-poly-ionic-liquid--membranes-f_2018_Colloids-and-Surfaces-A--Physi	0.97959184	0.94117647	0.37797417	1	1	0.61616162	0.82987013	1	3	0	56	19	0
To-what-extent-do-structural-changes-in-catalytic-m_2018_Journal-of-Inorgani	0.98591549	0.94339623	0.93813131	1	1	0.84810127	0.99590164	7	0	0	1	66	0
Hydrogenation-of-benzophenone-by-carbon-supported-_2021_Materials-Today-Chem	1	0.93877551	0.90452876	1	0.75	0.45810056	1	6	0	0	30	2	0
DNAJC9-integrates-heat-shock-molecular-chaperones-into-the-h_2021_Molecular-	1	0.93617021	0	0	1	0	0	1	6	0	0	0	94
Highly-porous---Al2O3-ceramics-obtained-by-sintering-atom_2017_Ceramics-Inte	0.33333333	0.94117647	0.9503739	0.98876404	1	0.85849057	0.96640827	1	3	0	30	1	0
Stability-of-mesocellular-foam-supported-copper-catalysts-f_2019_Catalysis-T	1	0.93617021	0.99804305	1	1	0.68027211	0.94137931	1	9	0	45	12	0
Structure-and-mechanism-of-Staphylococcus-aureus-_2021_Journal-of-Biological	0.54117647	0.93023256	0	0	1	0.06037736	0	0	9	0	0	0	49
In-situ-observations-of-thermally-induced-phase-transfor_2020_Materials-Toda	0	0.93617021	0.88739377	0.97959184	1	0.53191489	1	0	4	0	29	1	0
Catalytic-Decarboxylative-Radical-Sulfonylation_2020_Chem	0	0.93617021	0	0	1	0	0	0	2	0	0	0	52
Completing-the-picture-of-initial-oxidation-on-co_2021_Applied-Surface-Scien	1	0.93877551	0.99866667	1	1	0.66666667	0	1	3	0	51	1	0
Manganese-catalyzed-homogeneous-hydrogenation-of-ketones-and-c_2021_Applied-	0.28571429	0.93877551	0.87696577	1	1	0.51485149	0	1	3	0	0	0	66
Structures-of-teixobactin-producing-nonribosomal-pep_2020_Current-Research-i	1	0.93617021	0.82728707	0.996139	1	0.57803468	0.99637681	0	6	0	1	67	0
In-situ-generated-ionic-liquid-catalyzed-aldol-condensati_2019_Green-Energy-	0	0.92682927	0.79032258	0.95934959	1	0.78888889	0	0	1	0	1	41	0
Tandem-photoelectrochemical-and-photoredox-catalysis-for-efficient-_2021_Mat	0.98666667	0.93023256	0	0	1	0	0	1	3	0	0	0	72
Synergy-between-dielectric-barrier-discharge-plasma-and_2020_Chemical-Engine	0	0.93023256	0.67039587	0	1	0.57575758	0.95	0	8	0	65	1	0
Novel-PEI-AuNPs-MnIIIPPIX-nanocomposite-with-enhanced-perox_2018_Comptes-Ren	0.21052632	0.93023256	0.96246154	0.41509434	1	0.70503597	0.89285714	1	6	0	38	12	0
Crystal-structures-of---glutamylmethylamide-synthetase-p_2021_Journal-of-Bio	1	0.93023256	0	0	0	0	0	0	0	10	0	0	39
Highly-Efficient-AuPd-Catalyst-for-Synthesizing-Polybenzoxazole-wi_2019_Matt	0.98224852	0.93023256	0	0	1	0	0	1	4	0	0	0	47
Polysaccharide-depolymerization-from-TEMPO-catalysis--Ef_2017_Carbohydrate-P	1	0.93877551	0	0.9787234	1	0	0.94390244	0	5	0	0	0	30
-Quick--convenient--and-clean---Advancing-educatio_2021_Current-Research-in-	0.98550725	0.93617021	0.38425926	1	1	0.73684211	1	0	2	0	42	2	0
The-role-of-water-in-the-reusability-of-aminated-silica-c_2018_Journal-of-Ca	1	0.93023256	0.90623363	1	1	0.5443038	0.99324324	3	5	0	57	1	0
The-BOLS-NEP-theory-reconciling-the-attributes-of-undercoor_2020_Nano-Materi	1	0.93617021	0.99752353	1	1	0.6407767	0.99390244	1	13	0	51	51	0
A-structurally-preserved-allosteric-site-in-the-MIF-superf_2021_Journal-of-B	1	0.93023256	0	0	1	0.03089598	0	0	7	0	0	0	55
Crystalline-niobia-with-tailored-porosity-as-support-for_2017_Applied-Cataly	0.99465241	0.93617021	0.98018949	1	0.76470588	0.625	0.94489796	3	7	0	21	1	0
Shell-tailoring-of-core-shell-nanoparticles-for-h_2021_Electrochemistry-Comm	1	0.93877551	0.99859353	1	1	0.73142857	0	1	5	0	0	33	0
Bicatalytic-poly-N-acryloyl-glycinamide--microge_2020_European-Polymer-Journ	1	0.94545455	0.91514501	1	1	0.47058824	0.95	5	3	0	28	1	0
Breathing-Mimicking-Electrocatalysis-for-Oxygen-Evolution-and-Redu_2019_Joul	1	0.93333333	0	0	1	0	0	0	4	0	0	0	40
Novel-multi-SO3H-functionalized-ionic-liquids-as-highly-_2021_Green-Energy--	0.26	0.92682927	0.92349357	0.97478992	1	0.74242424	0	7	4	0	4	67	0
Facile-synthesis-and-characterization-of-erbium-oxide--Er2O3--n_2019_Ultraso	0.44343891	0.94117647	0.99685205	1	1	0.5952381	0.99489796	0	6	0	46	14	0
AID-Recognizes-Structured-DNA-for-Class-Switch-Recombinat_2017_Molecular-Cel	1	0.93617021	0	0	1	0	0	1	6	0	0	0	54
NixWO2-72-nanorods-as-an-efficient-electrocatalyst-fo_2017_Green-Energy---En	0.05970149	0.92682927	0.45844269	1	1	0.54166667	0	0	3	0	34	1	0
High-temperature-pressure-MAS-NMR-for-the-study-of-dyna_2019_Magnetic-Resona	1	0.92682927	0.99714829	0	1	0.61797753	0.99489796	0	7	0	33	4	0
Chloroplast-like-porous-bismuth-based-core-shell-structure-fo_2020_Science-B	0.88757396	0.93023256	0.96193353	0.98591549	1	0.50887574	0.94193548	1	3	0	22	28	0
Electrostatic-Stabilization-of-Single-Atom-Catalysts-by-Ionic-Liqui_2019_Che	1	0.93617021	0	0	0	0	0	0	0	5	0	0	77
The-central-active-site-arginine-in-sulfite-oxidizin_2018_Biochimica-et-Biop	0.99193548	0.93617021	0.26555024	0	1	0.44897959	0.88559322	1	6	0	2	25	0
Mechanism-of-Mg2--Accompanied-Product-Release-in-Sugar-Nucleoti_2018_Structu	0.32098765	0.92682927	0	0	0	0	0	0	0	5	0	0	40
In-situ-irradiated-X-ray-photoelectron-spectroscopy-on-Ag-W_2021_Journal-of-	0.68456376	0.93023256	0.99463327	1	1	0.92715232	0.99390244	2	7	0	45	4	0
Support-effect-on-the-reactivity-and-stability-of-Au25-SR-18-an_2019_Catalys	0.61971831	0.93617021	0.9991511	1	0.83333333	0.625	0.96360153	1	10	0	17	49	0
Improving-the-throughput-of-batch-photochemical-reactions-_2017_Bioorganic--	0.18461538	0.92682927	0.79665738	0.94339623	1	0.60869565	0.96783626	0	1	0	5	9	0
Toward-an-Integrated-Conversion-of-5-Hydroxymethylfurfural-and-Ethyl_2018_Ch	0.96256684	0.93617021	0	0	0	0	0	0	0	4	0	0	58
Bi-functional-particles-for-integrated-thermo-chemical-process_2021_Particuo	1	0.93617021	0	0.98712446	1	0	0.99	4	14	0	0	0	147
Additional-pathways-for-the-ethanol-electro-reforming-know_2021_Fuel-Process	1	0.93877551	0.97910182	1	0.82608696	0.625	0	5	0	0	43	25	0
Fundamental-insights-in-PLGA-degradation-from-th_2020_Journal-of-Controlled-	1	0.93877551	0.99924185	1	1	0.68926554	0.94528302	2	3	0	32	1	0
Regenerable-copper-anode-for-the-Cu-I--mediated-reduction-of-_2021_Bioelectr	1	0.94736842	0.92551622	1	1	0.63157895	1	1	3	0	43	2	0
Potential-induced-sonoelectrochemical-graphene-nanosheets-w_2021_Ultrasonics	1	0.94339623	0.63668224	1	1	0.40229885	0	0	7	0	14	24	0
The-design-of-Co3S4-MXene-heterostructure-as-sulfur-host-t_2021_Journal-of-M	0.19847328	0.92682927	0.90626429	0.99371069	1	0.71328671	0	3	9	0	35	1	0
On-the-way-of-understanding-the-behavior-of-nanometer-scale-_2018_Comptes-Re	1	0.93023256	0.91525424	0	1	0.78571429	0.89285714	3	0	0	0	99	0
Hierarchically-structured-semiconductor-noble-metal-MOF-fo_2020_Green-Chemic	0.95384615	0.92682927	0.96456901	1	1	0.46700508	0.99489796	0	6	0	0	0	50
Training-set-design-for-machine-learning-techniques-applied_2020_Chemical-En	1	0.93023256	0.99927798	1	1	0.65437788	0.95	3	7	0	23	1	0
Activation-pathways-taking-place-at-molecular-copper-precatal_2017_Catalysis	1	0.93617021	0	1	1	0	0.94137931	1	4	0	0	0	55
From-qualitative-to-quantitative-understanding-of-support-effec_2019_Catalys	0.99082569	0.93617021	0.9791411	0.98064516	1	0.70422535	0.96360153	1	4	0	30	42	0
Molecular-Level-Insight-into-How-Hydroxyl-Groups-Boost-Catalytic-Act_2018_Ch	0.8447205	0.93617021	0	0	0	0	0	0	0	4	0	0	53
Advances-in-enzymatic-oxyfunctionalization-of-aliphat_2021_Biotechnology-Adv	1	0.94736842	0.99880096	1	1	0.63291139	0	4	4	0	0	0	174
Active-site-metals-mediate-an-oligomeric-equilibrium_2021_Journal-of-Biologi	0.77419355	0.93023256	0	0	1	0.04193971	0	0	8	0	0	0	64
New-way-for-iron-introduction-in-LDH-matrix-used-as-ca_2017_Arabian-Journal-	0.07272727	0.93617021	0.90399523	0	1	0	0.61680144	2	0	0	0	0	27
Kinetic-and-mechanistic-investigations-of-chlorocomplex-of_2016_Journal-of-S	0.18705036	0.93023256	0.89714994	0	1	0	0.78532397	0	12	0	0	0	64
Characterization-of-the-acidity-and-basicity-of-green_2021_Magnetic-Resonanc	1	0.93023256	0.82781457	0.98039216	1	0.50761421	0	0	4	0	47	1	0
Ni-I--Catalyzed-Reductive-Cyclization-of-1-6-Dienes--Mechanism-Contr_2017_Ch	0.88405797	0.93617021	0	0	1	0	0.01685393	1	6	0	0	0	54
The-Role-of-Iodanyl-Radicals-as-Critical-Chain-Carriers-in-Aerobic-H_2019_Ch	1	0.93617021	0	0	1	0	0	5	6	0	0	0	109
The-Influence-of-Residual-Chlorine-on-Pt-Zeolite-Y---Al2_2020_Applied-Cataly	0.69230769	0.93877551	0.99817629	1	1	0.51256281	0.97222222	0	5	0	41	1	0
Production-of-a-bioactive-unnatural-ginsenoside-by-metabolical_2017_Metaboli	0.93220339	0.93333333	0.9974359	0.98113208	1	0.57988166	0.99390244	1	3	0	2	40	0
Temperature-depending-bioelectrocatalysis-current-of-mult_2021_Electrochemis	0.90140845	0.93877551	0.99501496	1	1	0.5025641	0	2	1	0	40	1	0
An-efficient-catalytic-transfer-hydrogenation-hydrodeoxygenat_2021_Catalysis	1	0.93877551	0.97063903	1	1	0.59259259	0	0	4	0	23	1	0
MOF-derived-novel-zero-valent-iron---graphitic-carbon-b_2021_Cleaner-Enginee	1	0.93333333	0.93304536	1	1	0.59393939	1	3	4	0	0	63	0
Support-induced-charge-transfer-effects-on-electroche_2018_Journal-of-Electr	0.98979592	0.94117647	0.99322362	1	1	0.5915493	0.94647887	1	5	0	1	29	0
Effect-of-catalysts-on-BN-NanoParticle_2020_Journal-of-Materials-Research-an	1	0.93023256	0	0	1	0	0	5	2	0	0	0	21
Fluorescent-substrates-for-haloalkane-dehalogenas_2020_Computational-and-Str	1	0.93023256	0.91728312	1	1	0.61714286	0.99731183	2	2	0	35	11	0
Magnetically-modified-nanogold-biosilica-composite-as-_2019_Arabian-Journal-	0.12765957	0.93617021	0.86434695	0	0.66666667	0	0.66176471	8	0	0	0	0	39
Particle-Size-and-Crystal-Phase-Effects-in-Fischer-Tropsch-Ca_2017_Engineeri	1	0.92682927	0.99863388	1	1	0.47619048	0	10	4	0	39	61	0
Conformational-Activation-Promotes-CRISPR-Cas12a-Catalysis-and-Reset_2018_Ce	1	0.93023256	0	0	0	0	0	0	0	8	0	0	47
Noble-metal-NPs-and-nanoalloys-by-sonochemistry-directly-pr_2019_Ultrasonics	1	0.94117647	0.9981543	1	1	0.84848485	0.99489796	2	5	0	25	1	0
Promoting-Ni-II--Catalysis-with-Plasmonic-Antennas_2019_Chem	1	0.93617021	0	0	1	0	0	0	9	0	0	0	59
Biodiesel-production-from-soybean-oil-and-dimethyl-carbonate-catalyz_2018_Fu	1	0.93023256	0.99108138	0.97637795	1	0.64285714	0.92222222	10	0	0	4	0	0
Comparison-between-catalytic-activities-of-two-zinc-l_2019_Journal-of-Colloi	1	0.93023256	0.99065421	1	0.85714286	0.74626866	0.9687011	1	10	0	22	11	0
A-dual-templating-synthesis-strategy-to-hierarchical-ZSM-5-ze_2018_Journal-o	0.98678414	0.93023256	0.99889625	1	1	0.57718121	0.99324324	3	4	0	0	46	0
Nature-of-active-sites-on-UiO-66-and-beneficial-influence-of_2017_Journal-of	0.95027624	0.93023256	0.94097372	0.97530864	1	0.62780269	0.99324324	2	6	0	69	3	0
Synthesis--structural-characterization-of-monodentate-phos_2017_Arabian-Jour	0.13533835	0.93617021	0.8263773	0	1	0	0.61680144	0	1	0	0	0	32
Imine-reduction-by-an-Ornithine-cyclodeaminase---crystallin_2021_Biotechnolo	0	0.93333333	0.98198722	0.98765432	1	0.57988166	0	4	0	0	53	1	0
Electrostatic-Catalyst-Generated-from-Diazadiborinine-for-Carbonyl-_2017_Che	1	0.93617021	0	0	1	0	0	2	4	0	0	0	114
Deactivation-of-Sn-Beta-during-carbohydrate-con_2018_Applied-Catalysis-A--Ge	1	0.93617021	0.99562682	0.98522167	1	0.55555556	0.94489796	3	7	0	0	0	56
Multifunctional-periodic-mesoporous-organosilica-supported-_2019_Journal-of-	0.1978022	0.93023256	0.90547264	0	1	0	0.66242938	6	5	0	0	0	43
Exploring-MXenes-and-their-MAX-phase-precursors-by-el_2021_Materials-Today-A	1	0.93617021	0.86799065	1	1	0.73529412	1	0	13	0	96	3	0
Polyoxometalate-Based-Metal-Organic-Framework-Fractal-Crystals_2020_Matter	1	0.93023256	0	0	1	0	0	0	4	0	0	0	40
Precision-targeting-of-bacterial-pathogen-via-bi-functional-nan_2021_Biomate	0.5648855	0.95081967	0.91465748	1	1	0.53684211	0	0	4	0	12	42	0
STRAD-project-for-systematic-treatments-of-radioactive-l_2019_Progress-in-Nu	1	0.94117647	0.99701849	1	1	0.83443709	1	5	1	0	4	44	0
The-impact-of-tunnel-mutations-on-enzymatic-catalys_2020_Computational-and-S	1	0.93023256	0.98973607	0.96842105	1	0.55445545	0.99731183	2	2	0	39	3	0
Pd-ZnO-catalysts-for-direct-CO2-hydrogenation-to-met_2016_Journal-of-Catalys	0.68493151	0.93023256	0.950078	1	1	0.53551913	0.99324324	0	14	0	55	10	0
Transition-metal-doping-of-Pd-111--for-the-NO---CO-re_2018_Journal-of-Cataly	0.72222222	0.93023256	0.97513696	0.98113208	1	0.67857143	0.99324324	5	6	0	58	1	0
Structure-couture-and-appraisal-of-catalytic-acti_2020_Current-Research-in-G	0.7804878	0.93617021	0.04269029	1	1	0.50505051	1	0	5	0	78	134	0
Production-of-biodiesel-from-Soybean-Oil-and-Meth_2019_South-African-Journal	1	0.93333333	0.7510917	0	1	0.48514851	0.99691358	7	0	0	0	13	0
Popping-of-g-C3N4-mixed-with-cupric-nitrate--Facile-synth_2018_Green-Energy-	0.25	0.92682927	0.87135922	0.99186992	1	0.43617021	0	1	3	0	0	0	40
Sustainable-self-cleaning-treatments-for-architectur_2018_Alexandria-Enginee	0.29310345	0.92682927	0.89152394	0	1	0	0.49561404	5	3	0	0	0	33
Ultralow-loading-electroless-deposition-of-IrOx-on-n_2020_International-Jour	0.59854015	0.94117647	0.12575366	0	1	0	0.62157534	2	9	0	0	0	72
Mechanism-of-activation-for-the-sirtuin-6-prot_2020_Journal-of-Biological-Ch	1	0.39130435	0	0	0	0	0.2008274	0	6	0	0	0	43
Ultrasound-treated-metal-organic-framework-with-efficient_2019_Ultrasonics-S	0.98305085	0.94339623	0.8530288	1	1	0.74594595	1	3	1	0	8	50	0
Design-and-synthesis-of-palladium--II--OCO-pincer-type-c_2019_Journal-of-Sau	0.16541353	0.93023256	0.85504587	0	1	0	0.66242938	1	0	0	0	0	51
#NAME?	0.98837209	0.93617021	0.97938144	1	0.9	0.91612903	0.96712018	6	2	0	14	68	0
Energy-efficient-production-of-5-hydroxymethylfurfural--5-H_2021_Chemical-En	0	0.93023256	0	0	0	0	0	0	0	10	0	0	48
Size-Selective-Catalytic-Polymer-Acylation-with-a-Molecular-Tetrahe_2020_Che	1	0.93617021	0	0	1	0	0	0	10	0	0	0	68
Visible-light-driven-oxidant-free-dehydrogenation-of-alco_2020_Green-Energy-	0.92571429	0.92682927	0.88022546	1	0	0	0	0	0	7	0	0	53
Stable-niobia-supported-nickel-catalysts-for-the-hydrogenatio_2020_Catalysis	1	0.93617021	0.99936427	1	0.76470588	0.78453039	0.96360153	0	5	0	1	56	0
Structural-basis-for-catalysis-and-substrate-specificity-of-a-3C-l_2019_Viro	1	0.93333333	0.99815157	1	1	0.56126482	0.98529412	0	8	0	0	84	0
Effect-of-mineral-fillers-on-ageing-of-bitum_2021_Construction-and-Building-	0.96907216	0.94915254	0.81674288	1	1	0.39869281	0.95	20	0	0	23	1	0
An-Auxiliary-Approach-for-the-Stereoselective-Synthesis-of-Topologi_2019_Che	1	0.93617021	0	0	1	0	0	0	3	0	0	0	44
Multiphase-flow-processing-in-microreactors-combined-with-heter_2018_Catalys	0.97797357	0.93617021	0.98759305	0.98089172	1	0.6875	0.94137931	1	2	0	27	93	0
The-combined-role-of-heterogeneous-catalysis-and-ultraso_2017_Journal-of-Sau	0.1969697	0.93023256	0.12556054	0	1	0	0.78532397	3	3	0	0	0	87
Biophysical-and-structural-investigation-of-the-regulatio_2021_Journal-of-St	1	0.93023256	0.99930556	1	1	0.73846154	0	4	2	0	0	0	28
Numerical-simulations-on-the-effect-of-potassium-on-the-biomass-fast_2017_Fu	0.98285714	0.93023256	0.79210526	0.97297297	1	0.77272727	0.94444444	4	2	0	3	32	0
Enhancing-mechanical-stability-of-sol-gel-silica-antireflecti_2020_Results-i	0.98979592	0.93333333	0.98167188	0.97959184	1	0.44176707	1	7	1	0	68	5	0
Investigations-of-catalysis-of-urethane-formation-using-organotin_2020_Heliy	1	0.94117647	0.99877301	1	1	0.42142857	0.96060606	1	7	0	5	28	0
Visible-light-driven-perovskite-based-photocatalys_2020_Current-Research-in-	1	0.93617021	0.99286519	1	1	0.67096774	1	0	5	0	16	134	0
Design-of-compositionally-complex-catalysts-_2021_Journal-of-Materials-Resea	1	0.93023256	0.15904573	0	1	0	0.54683544	1	2	0	0	0	39
Observing--tracking-and-analysing-electrochemically-induced-atomi_2021_Elect	0.97619048	0.94545455	0.9963216	0.98013245	1	0.53881279	0.95	8	5	0	71	1	0
Modelling-the-free-energy-profile-of-the-_2017_Biochimica-et-Biophysica-Acta	0.98305085	0.93617021	0.99195318	1	1	0.60240964	0.88559322	2	7	0	35	1	0
Efficient-valorization-of-biomass-derived-furfural-t_2021_Applied-Catalysis-	1	0.93877551	0.99888393	1	1	0.51256281	0	5	2	0	4	49	0
An-oligomeric-switch-controls-the-Mrr-induced-SOS-response-in-_2021_DNA-Repa	0.95412844	0.93877551	0.99910072	1	0.85714286	0.61452514	0	1	4	0	45	2	0
Transition-Metal-Single-Atoms-in-a-Graphene-Shell-as-Active-Centers-_2017_Ch	0.96938776	0.93617021	0	0	1	0	0	0	4	0	0	0	56
Biochemical-and-biophysical-characterization-of-a-_2018_International-Journa	0.82901554	0.94117647	0	0.98630137	1	0	0.99731183	1	6	0	0	0	56
Ni-containing-CeO2-rods-for-dry-reforming-of-methane--Activ_2021_Chemical-En	0.2238806	0.93023256	0.99900695	1	0.84615385	0.48192771	0	3	9	0	0	0	62
H2S-is-synthesized-via-CBS-CSE-pathway-and-triggered-_2021_Electronic-Journa	0.02247191	0.93023256	0.38849982	0.96385542	1	0.46575342	0.99615385	0	2	0	27	1	0
Allosteric-Inhibition-of-Ubiquitin-like-Modifications-by-a-_2019_Cell-Chemic	0.98305085	0.94117647	0	0	0	0	0	0	0	5	0	0	48
Gold-nanoparticles-stabilized-by-starch-polymer-and-_2017_Journal-of-King-Sa	1	0.93333333	0.890625	1	1	1	0.99285714	3	1	0	0	21	0
Nanoparticle-Based-Receptors-Mimic-Protein-Ligand-Recognition_2017_Chem	1	0.93617021	0	0	1	0	0	0	8	0	0	0	53
Recovery-of-laccase-producing-gammaproteobacteria-fro_2019_Biotechnology-Rep	1	0.93333333	0	1	1	0.63354037	0.71276596	7	0	0	53	1	0
Tailoring-alkoxysilanes-with-poly-ethylene-glycol--a_2021_Construction-and-B	1	0.94915254	0.94643843	1	1	0.58959538	0.95	10	2	0	82	1	0
Improved-synthesis-of-the-antifungal-isobutyl-o-coumara_2021_Electronic-Jour	0.55944056	0.93023256	0.88372093	0.96747967	0.08695652	0.57009346	0.99615385	0	8	0	50	2	0
Sonochemical-production-and-activation-of-responsive-_2019_Ultrasonics-Sonoc	1	0.94117647	0.72337821	1	1	0.75	0.99489796	3	8	0	17	10	0
Biochemical-and-milk-clotting-properties-and-mapping-of-catalytic_2017_Food-	0.9037037	0.94117647	0.98193548	0.98591549	1	0.62886598	0.94074074	1	2	0	7	27	0
Barrier-free-Interface-Electron-Transfer-on-PtFe-Fe2C-Janus-like-Nan_2018_Ch	0.66666667	0.93617021	0	0	0	0	0	0	0	4	0	0	40
Synthesis-of-high-molecular-weight-poly---caprolactone--via-heteroge_2020_Gi	0.14457831	0.93617021	0	1	0	0	0	0	0	6	0	0	38
Quadrupolar-nutation-NMR-to-discriminate-central-and-sate_2017_Journal-of-Ma	1	0.92682927	0.87745098	0.99502488	1	0.56097561	0.99528302	1	8	0	0	0	37
Surface-Mediated-Hyperpolarization-of-Liquid-Water-from-Parahydroge_2018_Che	1	0.93617021	0	0	1	0	0	0	6	0	0	0	54
Enhanced-recombinant-expression-and-purification-of-h_2021_Biochemistry-and-	1	0.93617021	0.99594673	1	1	0.71830986	0	0	4	0	27	1	0
Advances-in-the-design-of-organometallic-anti_2017_Journal-of-Organometallic	1	0.94545455	0.99822883	1	1	0.64179104	0.94615385	7	8	0	0	137	0
Synthesis-of-ionic-liquid-intercalated-layered-double-hyd_2020_Journal-of-Sa	0.21192053	0.93023256	0.93405995	0	1	0	0.66242938	3	5	0	0	0	55
Catalysis-in-real-time-using-X-ray-lasers_2017_Chemical-Physics-Letters	1	0.93617021	0.88151659	0	1	0.40217391	0.99444444	10	31	0	21	1	0
Dimerization-of-PHGDH-via-the-catalytic-unit-is-esse_2021_Journal-of-Biologi	0.41758242	0.93023256	0	0	1	0.04461942	0	0	8	0	0	0	61
Interplay-between-carbon-dioxide-enrichment-and-zinc-oxide-p_2020_Journal-of	1	0.93023256	0.92857143	1	1	0.625	0.99324324	1	4	0	66	2	0
Engineering-porosity-into-trimetallic-PtPdNi-nanospheres-_2018_Green-Energy-	1	0.92682927	0.87929125	1	1	0.69230769	0	1	5	0	15	26	0
Characterization-of-a-Drosophila-glutathione-trans_2018_Insect-Biochemistry-	0.98863636	0.93023256	0.93480176	0	1	0.67857143	0.99666667	2	5	0	0	80	0
Computational-Discovery-of-Inorganic-Electrides-from-an-Automated_2019_Matte	1	0.93023256	0	0	1	0	0	1	4	0	0	0	63
Electron-transfer-through-arsenite-oxidase--In_2017_Biochimica-et-Biophysica	0.99386503	0.93617021	0.73763955	0.98387097	1	0.52054795	0.88559322	1	3	0	53	1	0
Near-Infrared-Photoactivatable-Oxygenation-Catalysts-of-Amyloid-Pep_2018_Che	1	0.93617021	0	0	1	0	0	0	4	0	0	0	46
A-novel-proton-gradient-transfer-acid-complexes-as-an-effi_2020_Green-Energy	0.96938776	0.92682927	0.824393	0.9787234	0	0	0	0	0	9	0	0	46
Study-on-removal-of-phenol-from-synthetic-wa_2019_Journal-of-King-Saud-Unive	1	0.93617021	0.90732207	1	1	0.62146893	0.99468085	1	2	0	1	29	0
Proton-reduction-by-phosphinidene-capped-tri_2021_Journal-of-Organometallic-	1	0.94736842	0.92863385	1	1	0.5754717	0.95	1	9	0	1	66	0
SiO2-functionalized-melamine-pyridine-group-supported-Cu-OAc-2-_2018_Comptes	0	0.93023256	0.79732739	0	1	0.70921986	0.89285714	4	6	0	41	1	0
Origin-and-prevention-of-broad-particle-size-distributions-in_2019_Journal-o	1	0.93023256	0.91812865	1	1	0.52023121	0.99324324	3	1	0	0	0	29
Synthesis-of-ynones-at-room-temperature-catalyzed-by-copper-chlori_2019_Heli	1	0.94117647	0.94549763	1	1	0.39473684	0.96060606	3	2	0	0	17	0
Ordering-Heterogeneity-of--MnO6--Octahedra-in-Tunnel-Structured-MnO_2019_Jou	0.48148148	0.93333333	0	0	1	0	0.08173785	0	5	0	0	0	44
Structural-and-Functional-Analysis-of-E--coli-Cyclopropane-Fatt_2018_Structu	0.66	0.92682927	0	0	1	0	0	0	6	0	0	0	33
The-Preprotein-Binding-Domain-of-SecA-Displays-Intrinsic-Rotati_2019_Structu	1	0.92682927	0	0	0	0	0	0	0	7	0	0	73
Effect-and-mechanism-analysis-of-different-linke_2021_International-Journal-	0.27142857	0.94117647	0.99610895	1	1	0.49019608	0.94731183	5	3	0	29	23	0
Ultrasonic-exfoliation-of-NiFe-LDH-CB-nanosheets-for-en_2019_Ultrasonics-Son	1	0.94339623	0.64964789	1	1	0.56	1	5	2	0	48	3	0
Minute-Cu2--coupling-with-HCO3--for-efficient-degr_2021_Ecotoxicology-and-En	0.24242424	0.93877551	0.93187806	1	1	0.46666667	0	3	3	0	0	30	0
Coupled-conjugate-heat-transfer-and-heat-product_2019_International-Journal-	1	0.95774648	0.91521273	0.98689956	1	0.44354839	0.99698795	2	10	0	45	2	0
The-role-of-catalysis-in-the-valorization-of-woody-biomass-fast_2021_Catalys	1	0.93617021	0.99775785	1	1	0.1595092	0	4	18	0	35	110	0
Numerical-analysis-of-hypersonic-thermochemical-non-equi_2019_Chinese-Journa	0.21138211	0.92682927	0.96242247	0	1	0	0.63434343	5	14	0	0	0	42
Cryo-EM-Structures-of-a-Group-II-Intron-Reverse-Splicing-into-DNA_2019_Cell	1	0.93023256	0	0	1	0	0	2	5	0	0	0	52
Evolution-of-Inosine-Specific-Endonuclease-V-from-Bacterial-D_2019_Molecular	0.97959184	0.93617021	0	0	1	0	0	0	7	0	0	0	48
Hydrogenation-of-levulinic-acid-to---valerolactone-over-ana_2018_Applied-Cat	0.98723404	0.93617021	0.9959718	1	1	0.56804734	0.96712018	1	7	0	15	1	0
#NAME?	1	0.93023256	0.99809524	0	1	0.60294118	1	1	7	0	1	53	0
Graphdiyne-actinyl-complexes-as-potential-catalytic-materia_2020_Arabian-Jou	0.22222222	0.93617021	0.68235294	0	1	0	0.49509804	2	2	0	0	0	102
Cryo-EM-Structure-of-the-Human-Ribonuclease-P-Holoenzyme_2018_Cell	1	0.93023256	0	0	1	0	0	2	5	0	0	0	68
Rational-design-of-nucleophilic-amine-sites-via-computational-_2019_Catalysi	1	0.93617021	0.99916528	1	1	0.87116564	0.94137931	1	3	0	50	5	0
Site-Divergent-Delivery-of-Terminal-Propargyls-to-Carbohydrates-by-_2017_Che	1	0.93617021	0	0	1	0.1183432	0	0	5	0	0	0	70
Temperature-programmed-plasma-surface-reaction--An-ap_2018_Applied-Catalysis	1	0.93617021	0.9699115	1	1	0.68656716	0.94590164	1	12	0	36	2	0
Atomic-layer-deposition-of-crystalline-molybdenum-oxide-th_2018_Materials-To	0	0.93617021	0.93578895	0.95327103	1	0.55434783	0.99468085	1	10	0	53	36	0
Thermally-Gated-Bio-orthogonal-Nanozymes-with-Supramolecularly-Confi_2020_Ch	0.98522167	0.93617021	0	0	0.875	0	0	0	5	0	0	0	38
Biobased-entrainer-screening-for-extractive-distil_2021_Separation-and-Purif	1	0.93877551	0.99826449	1	1	0.57647059	0	4	1	0	57	1	0
Thermo-photo-production-of-hydrogen-using-ternary-Pt-CeO_2021_Chemical-Engin	0.68085106	0.93023256	0.97570093	1	1	0.7283237	0	8	3	0	61	1	0
Application-of-carbonized-cellulose-based-catalyst-in-_2020_Materials-Today-	1	0.93877551	0.92010807	1	0.75	0.57988166	1	6	0	0	37	3	0
Bifunctional-electro-catalytic-performances-of-NiMoO4-_2021_Journal-of-King-	0.59119497	0.93617021	0.9292591	1	1	1	0.99637681	2	3	0	3	37	0
Diastereo--and-enantioselective-conjugate-addition-of-3_2019_Journal-of-Saud	0.16513761	0.93023256	0.82110092	0	1	0	0.66242938	0	1	0	0	0	43
Iron-phthalocyanine-and-MnOx-composite-catalysts-f_2016_Applied-Catalysis-B-	1	0.93617021	0	1	1	0	0.99590164	0	5	0	0	0	74
#NAME?	0	0.94117647	0.9987013	1	1	0.37229437	0.96060606	2	1	0	11	21	0
Aqua-mediated-multicomponent-reaction-under-phase-transfe_2019_Arabian-Journ	0.20645161	0.93617021	0.83466135	0	1	0	0.66176471	0	1	0	0	0	74
DNA-directed-immobilization-of-horseradish-peroxidase-on-phase-_2021_Materia	0	0.93877551	0.99239374	0.97777778	1	0.74242424	0.97727273	3	8	0	46	1	0
A-high-throughput-analytical-tool-for-quantification-of-15-metalli_2019_Heli	0.84662577	0.94117647	0.25	1	1	0.3553719	0.2625	5	0	0	53	3	0
Selenium-Utilization-by-GPX4-Is-Required-to-Prevent-Hydroperoxide-I_2018_Cel	1	0.93023256	0	0	0	0	0	0	0	7	0	0	66
Sol-gel-synthesis-of-highly-TiO2-aerogel-photocatalys_2017_Journal-of-Saudi-	0.23809524	0.93023256	0.91934005	0	1	0.07407407	0.82909605	6	3	0	0	0	71
Surface-composition-changes-of-CuNi-ZrO2-during-methane-decompo_2017_Catalys	0.5037037	0.93617021	0	1	1	0	0.96360153	0	9	0	0	0	78
Solid-phase-and-precipitation-synthesis-of-Ti-pyrophosphate_2017_Comptes-Ren	0.96132597	0.93023256	0.99159664	0.91588785	1	0.70921986	0.89285714	4	2	0	4	45	0
Ultrasound-promoted-synthesis-of---graphyne-for-supercapa_2020_Ultrasonics-S	0.99441341	0.94339623	0.9926308	1	1	0.71328671	1	0	5	0	3	56	0
Fe3O4-nanocubes-assembled-on-RGO-nanosheets--Ultrasound-induced_2018_Ultraso	0.02105263	0.94117647	0.96849907	0.99319728	1	0.58895706	0.99489796	1	11	0	0	47	0
Regulation-of-MIF-Enzymatic-Activity-by-an-Allosteric-Sit_2020_Cell-Chemical	1	0.94117647	0	0	1	0	0	0	7	0	0	0	70
Stability-of-gold-nanocatalysts-supported-on-mesoporous-sil_2018_Applied-Cat	1	0.93617021	0.99149575	1	1	0.59756098	0.96712018	2	4	0	41	10	0
Surfactant-free-fabrication-of-copper-sulphide--CuS-Cu2S-_2017_Journal-of-Sa	0.18803419	0.93023256	0.81204231	0	1	0	0.82909605	0	6	0	0	0	46
Biosynthesis-of-metallic-nanoparticles-from-waste-Passiflo_2021_Arabian-Jour	0.19512195	0.93877551	0.83108108	0	1	0	0.66666667	5	6	0	0	0	51
Phosgene-formation-via-carbon-monoxide-and-dichlorine-reac_2020_Applied-Cata	1	0.93877551	0.99477124	1	1	0.45226131	0.95	7	7	0	25	1	0
Conversion-of-synthesis-gas-to-aromatics-at-medium-temperature_2021_Catalysi	1	0.93617021	0.9664488	0	1	0.5988024	0	4	6	0	26	18	0
In-situ-tribochemical-formation-of-self-lubricating-diamond-like-_2018_Carbo	0	0.93617021	0.8007909	1	1	0.7751938	0.98076923	2	4	0	34	1	0
Development-of-custom-made-bimetallic-alloy-model-syste_2019_Journal-of-Allo	0.208	0.93877551	0.81054066	1	1	0.76616915	0.94545455	1	6	0	29	1	0
A-density-functional-theory-based-and-machine-learning-acc_2021_Materials-Re	1	0.93617021	0.90929204	0.95918367	0	0	0	0	0	7	0	0	68
Study-of-Cyclic-Ni3Al-Catalyst-Pretreatment-Process-for-Uni_2016_Materials-T	0.21428571	0.93333333	0.74312463	1	0.3442623	1	0	0	4	0	0	0	22
Effects-of-doping-in-25-atom-bimetallic-nanocluster_2016_Progress-in-Natural	0.01694915	0.93023256	0.96706444	0.98064516	1	0.74626866	0	0	2	0	1	32	0
Hybrid-hetarylhydrazones-and-enamines-of-Furan-2-3H--ones_2021_Arabian-Journ	0.25806452	0.93877551	0.92256532	0	1	0	0.66666667	0	0	9	0	0	22
A-highly-active-copper-based-metal-organic-framework-catalys_2020_Arabian-Jo	0.12820513	0.93617021	0.89366933	0	1	0	0.49509804	1	3	0	0	0	64
Evaluation-of-the-catalytic-effect-of-ZnO-as-a-secondary-pha_2020_Arabian-Jo	0.20930233	0.93617021	0	0	1	0	0.49509804	6	1	0	0	0	50
Repurposed-and-artificial-heme-enzymes-for-cyclo_2021_Journal-of-Inorganic-B	1	0.94545455	0.99847095	1	1	0.90726817	0	9	3	0	14	66	0
Backbone-effects-in-the-synthesis--coordination-chemistry_2020_Journal-of-Or	1	0.94736842	0.92341842	1	0.66666667	0.83636364	0.95	0	4	0	13	9	0
Biochemical-and-spectroscopic-characterization-o_2017_Biochimica-et-Biophysi	0.98947368	0.93617021	0.99652174	0.99236641	1	0.47904192	0.88559322	0	7	0	42	39	0
Carbon-silica-hybrid-aerogels-with-controlled-poros_2021_Journal-of-Non-Crys	1	0.94736842	0.99873737	1	0.9047619	0.48113208	0	2	3	0	34	2	0
Macroscopic-rods-from-assembled-colloidal-particles-of-h_2021_Journal-of-Col	1	0.93023256	0.96317829	0.98604651	1	0.42016807	0.94647887	1	7	0	65	1	0
Structural-Features-that-Distinguish-Inactive-and-A_2020_Journal-of-Molecula	1	0.92682927	0.99881657	0	1	0.20123203	0	4	2	0	13	1	0
Towards-preparative-peroxygenase-catalyzed-oxyfu_2016_Journal-of-Molecular-C	1	0.93877551	0	1	0.9	0	0.99666667	1	6	0	0	0	20
Template-free-Synthesis-of-Mesoporous-and-Crystalline-Transition-Me_2020_Mat	1	0.93023256	0	0	1	0	0	0	7	0	0	0	59
Visible-light-driven-reductive-coupling-of-aromatic-ketones-usi_2021_Results	0.99016393	0.93877551	0.99021207	0.99428571	1	0.68717949	1	0	0	6	25	1	0
Treatment-of-industry-wastewater-using-thermo-ch_2016_International-Journal-	1	0.93333333	0.86214136	1	1	0.64220183	0.49747475	7	4	0	4	23	0
Functional-nanostructured-materials--Aerosol--aerogel--and-_2020_Advanced-Po	0.62893082	0.92682927	0.94279847	0.97297297	1	0.31958763	0.99489796	8	14	0	11	99	0
On-developing-ferrisilicate-catalysts-supported-on-silicon-carbi_2020_Cataly	1	0.93617021	0.72583044	1	1	0.62962963	0.96360153	7	4	0	5	57	0
Silver-addition-to-a-cobalt-Fischer-Tropsch-catalys_2018_Journal-of-Catalysi	1	0.93023256	0.97204512	1	1	0.75714286	0.99324324	6	6	0	3	43	0
Structural-Views-along-the-Mycobacterium-tuberculosis-MenD-Reaction_2016_Str	0.29677419	0.92682927	0	0	0.96	0	0	1	4	0	0	0	41
Enantioselective-photocyclisation-reactions-of-2-aryloxycyclohex-_2017_Tetra	1	0.92682927	0.82645711	1	0.875	0.64473684	0.93913043	0	3	0	0	32	0
Influenza-B-viruses-from-different-genetic-backgrounds-are-var_2020_Antivira	0.97959184	0.94545455	0.62375581	0.98265896	1	0.6163522	1	0	4	0	13	38	0
Two-Dimensional-Metal-Phosphorus-Network_2020_Matter	0	0.93023256	0	0	1	0	0	0	4	0	0	0	39
Characterization-of-Enterococcus-faecium-bacteriophage-IME-EFm5-a_2016_Virol	0.37113402	0.93333333	0.9982259	0.98	1	0.6741573	0.98529412	3	4	0	1	44	0
Bulk-phase-charge-transfer-in-focus---And-in-sequential-alo_2021_Catalysis-T	1	0.93617021	0.99859748	1	1	0.75080906	0	4	0	0	25	57	0
Harnessing-the-Beneficial-Attributes-of-Ceria-and-Titania-in-a-Mi_2017_Engin	0.94883721	0.92682927	0.99897541	1	1	0.5177665	0	0	8	0	22	23	0
Mn3O4-nanoparticles--Synthesis--characterization-and-th_2021_Saudi-Journal-o	0.03571429	0.93023256	0.89448819	0.99130435	1	0.81333333	0.99615385	1	6	0	1	44	0
Stereoselective-fluoroarylation-of-1-1-difluoroallene_2020_Green-Synthesis-a	0.96	0.93333333	0.97680764	0.98181818	1	0.78212291	0.99528302	0	1	0	5	15	0
In-situ-atomic-scale-studies-of-thermal-stability-and-surface_2021_Materials	1	0.93877551	0.94883041	1	1	0.62008734	0.97222222	3	2	0	32	1	0
Insight-into-Single-Atom-Induced-Unconventional-Size-Dependence-over_2020_Ch	0.8630137	0.93617021	0	0	0	0	0	0	0	7	0	0	51
Reversible-Polycondensation-Termination-Growth-of-Covalent-Organic-_2019_Mat	1	0.93023256	0	0	1	0	0	0	5	0	0	0	53
Effect-of-AlB2-on-the-P-threshold-in-Al-Si-alloy_2018_Results-in-Physics	0.45833333	0.93023256	0.99302094	1	1	0.60869565	0.99242424	4	2	0	19	1	0
Hierarchical-Organization-Endows-the-Kinase-Domain-with-Regul_2018_Cell-Syst	1	0.93023256	0	0	0	0	0	0	0	7	0	0	58
Impact-of-the-electron-beam-on-the-thermal-stability-of-gold-na_2018_Ultrami	1	0.94117647	0.99338264	0.98412698	1	0.76344086	0.99193548	2	3	0	19	26	0
Structural-Mechanism-for-the-Temperature-Dependent-Activation-of-_2018_Struc	1	0.92682927	0	0	0	0	0	0	0	6	0	0	46
Enantioselective-Carbon-Carbon-Bond-Cleavage-for-Biaryl-Atropisomer_2019_Che	1	0.93617021	0	0	1	0	0	0	1	0	0	0	48
Lewis-Acid-Catalyzed-Interfacial-Polymerization-of-Covalent-Organic_2018_Che	1	0.93617021	0	0	1	0	0	0	4	0	0	0	53
Characterization-of-a-nitrite-reducing-octaheme-hydroxy_2021_Journal-of-Biol	1	0.93023256	0	0	1	0.07228916	0	0	5	0	0	0	64
Mechanisms-of-Paradoxical-Activation-of-AMPK-by-the-Kinas_2017_Cell-Chemical	1	0.94117647	0	0	0	0	0	0	0	7	0	0	54
Palladium-Catalyzed-Highly-Stereoselective-Dearomative--3---2--Cyclo_2017_Ch	1	0.93617021	0	0	1	0	0.3424812	0	1	0	0	0	77
Cs2-5H0-5PW12O40-catalyzed-conjugate-addition-of-indo_2016_Arabian-Journal-o	0.04166667	0.93617021	0.69158879	0	1	0	0.45013477	0	0	2	0	0	27
Functional-heterogeneity-of-Fo-F1H--ATPase-synt_2017_Biochimica-et-Biophysic	0.45614035	0.93617021	0.88335774	0.96240602	1	0.72727273	0.88559322	0	7	0	51	3	0
High-performance-CrN-tight-ultrafiltration-membranes-prepare_2021_Materials-	0.98305085	0.93877551	0.90540541	0.97637795	1	0.31168831	1	9	3	0	16	1	0
First-elaboration-of-an-olefin-metathesis-catalytic-membrane_2017_Comptes-Re	0.01818182	0.93023256	0.81910728	0	1	0.58682635	0.89285714	8	8	0	1	62	0
A-copper-mediated-reverse-aromatic-Finkelstein-reac_2018_Journal-of-Advanced	1	0.93023256	0.88217968	1	1	0.34749035	0.99509804	1	1	0	27	3	0
Coproheme-decarboxylases---Phylogenetic-predicti_2018_Archives-of-Biochemist	1	0.92682927	0.9685681	0.97014925	1	0.7030303	0.94647887	0	5	0	19	20	0
Effect-of-sol-aging-time-on-the-anti-reflective-properties-o_2016_Results-in	0.98360656	0.93023256	0.9706622	0.95238095	1	0.54237288	0.99242424	2	0	0	9	1	0
Nanoporous-materials-forge-a-path-forward-to-enable-sus_2017_Microporous-and	0.25714286	0.94339623	0.99604743	1	1	0.59479554	0.99626866	9	2	0	65	10	0
A-non-equilibrium-atmospheric-pressure-Capacitively-Coupled-_2021_Current-Ap	0.96650718	0.92682927	0.00179533	1	1	0.75757576	0	3	4	0	48	1	0
Simple-Design-of-an-Enzyme-Inspired-Supported-Catalyst-Based-on-a-C_2017_Che	1	0.93617021	0	0	1	0	0	0	6	0	0	0	44
Securing-Platinum-Group-Metals-for-Transport-Low-Carbon-Transi_2019_One-Eart	1	0.93617021	0	0	1	0	0	1	4	0	0	0	55
Six-catalytic-activities-and-cytotoxicity-of-immunoglobuli_2021_Journal-of-D	1	0.92307692	0	0	1	0	0.42083333	1	4	0	0	0	61
Power-generation-in-microbial-fuel-cells-using-platinum-group_2018_Journal-o	0.1038961	0.94117647	0.52154598	1	1	0.71830986	0.94418605	4	0	0	27	45	0
Catalytic-reduction-of-nitrate-by-an-oxidorhenium--V-_2021_Journal-of-Cataly	1	0.93023256	0.06982157	0.99415205	1	0.9027027	0.99324324	1	5	0	3	37	0
On-the-molecular-properties-of-graphene-pyrazines-conju_2021_Materials-Today	1	0.93877551	0.99797489	1	1	0.87619048	0	2	4	0	44	29	0
Hydrogen-evolution-enhancement-of-ultra-low-loading--si_2018_Applied-Catalys	0.99029126	0.93617021	0.83216337	0.98224852	0.9	0.62962963	0.96812386	1	3	0	65	24	0
Ultrasonically-mediated-one-pot-synthesis-of-substitu_2021_Current-Research-	0.61538462	0.93617021	0.9970006	1	1	0.47138047	1	1	6	0	14	67	0
Cold-active-extracellular-lipase--Expression-in-Sf9-insect_2019_Biotechnolog	0.98089172	0.93333333	0	0.97109827	1	0.54807692	0.52526596	0	6	0	10	38	0
Synthesis-of-a-Mechanically-Planar-Chiral-Rotaxane-Ligand-for-Enant_2020_Che	1	0.93617021	0	0	1	0	0	0	4	0	0	0	79
Preparation-of-silver-nanoparticles-by-Garcinia-mangos_2018_Biotechnology-Re	0.4822695	0.93333333	0.92136304	0.98245614	1	0.13704497	0.7	0	6	0	8	25	0
X-Ray-Structure-of-Human-Sulfide-Quinone-Oxidoreductase--Insights-_2019_Stru	0.97272727	0.92682927	0	0	0	0	0	0	0	6	0	0	43
Heterogeneous-catalysis-in-4-nitrophenol-degradation-and-a_2019_Arabian-Jour	0.078125	0.93617021	0	0	1	0	0.66176471	3	2	0	0	0	37
Graphene-Defects-Trap-Atomic-Ni-Species-for-Hydrogen-and-Oxygen-Evo_2018_Che	1	0.93617021	0	0	1	0	0	0	4	0	0	0	48
Synthesis--characterization--thermal-and-catalytic-propert_2017_Arabian-Jour	0.14814815	0.93617021	0.88211382	0	1	0	0.66176471	3	2	0	0	0	32
Time-evolution-of-NIR-absorption-in-hydroxide-catalysis-bonds_2019_Materiali	1	0.93333333	0.74404762	1	1	0.49746193	1	2	3	0	35	1	0
Magnesium-based-materials-for-hydrogen-based-ene_2019_International-Journal-	1	0.94117647	0.51687389	0	1	0	0.61324201	18	19	0	0	0	406
#NAME?	1	0.93617021	0	0	1	0	0	0	6	0	0	0	48
Novel-Families-of-Archaeo-Eukaryotic-Primases-Associated_2018_Journal-of-Mol	1	0.92682927	0.99928927	0	1	0.08505747	0	3	4	0	62	1	0
A-strategy-to-eliminate-carbon-deposition-on-a-copper-elec_2019_Electrochemi	0.81904762	0.93617021	0.99833979	1	1	0.85227273	0.99590164	2	1	0	15	17	0
Molecular-modelling-and-dynamic-simulation-of-UDP-N-acetylg_2018_Informatics	0.80172414	0.92682927	0.96836314	1	1	0.52972973	0.99576271	7	1	0	30	1	0
Lactate-Dehydrogenase-and-Glutamate-Pyruvate-Transaminase-bios_2018_Sensing-	1	0.93023256	0.42301545	1	1	0.58757062	0.99561404	4	7	0	28	21	0
Structural-Basis-for-Inhibitor-Induced-Hydrogen-Peroxide-P_2018_Cell-Chemica	1	0.94117647	0	0	0	0	0	0	0	7	0	0	73
Introducing-Ag-in-Ba0-9La0-1FeO3----Combining-cationic-s_2021_Materials-Repo	0.35789474	0.93617021	0.91764706	0.99543379	1	0.64516129	1	3	6	0	1	52	0
Biochemical-and-biophysical-characterization-of-Leis_2016_Biochemistry-and-B	0.63703704	0.93333333	0.42109929	0.98901099	1	0.43902439	0.99615385	2	7	0	51	3	0
Conservation-of-Dynamics-Associated-with-Biological-Function-in-_2018_Struct	1	0.92682927	0	0	0	0	0	0	0	6	0	0	68
Ibuprofen-degradation-using-a-Co-doped-carbon-matrix-deriv_2021_Environmenta	1	0.93877551	0.99272601	1	1	0.62711864	0	9	0	0	0	19	0
Green-synthesis-of-nitrogen-and-fluorine-co-doped-porou_2021_Journal-of-Mate	0.98916968	0.93023256	0.13132209	0	1	0	0.53433544	3	3	0	0	0	45
Phosphine-catalyzed-stereoselective-dimerizations-of-ketenes_2021_Tetrahedro	1	0.93023256	0.8680947	1	1	0.59393939	0.97222222	0	2	0	10	14	0
Solvent-controlled-plasmon-assisted-surface-catalysis-reaction-of-4_2019_Hel	0.74	0.94117647	0.23909145	0	1	0.59363958	0.31521739	5	4	0	38	1	0
Production-in-Pichia-pastoris--antifungal-activity-and-crystal-stru_2017_Bio	0.14457831	0.93617021	0.98439126	1	0.90909091	0.69318182	0.98684211	0	8	0	103	4	0
Acoustic-cavitation-promoted-lipase-catalysed-synthesis-of-i_2018_Ultrasonic	1	0.94117647	0.86520116	0.96511628	1	0.77094972	0.99489796	3	7	0	46	1	0
Enantioselective-N-heterocyclic-carbene-catalyzed-formal--3-_2017_Tetrahedro	0	0.93617021	0.88687783	0	1	0.81871345	0.94390244	0	0	6	1	29	0
Combinatorial-growth-of-multinary-nanostructured-thin-func_2021_Materials-To	0.20168067	0.93617021	0	1	0	0	0	0	0	5	0	0	63
A-conserved-arginine-residue-is-critical-for-stabilizi_2021_Journal-of-Biolo	1	0.93023256	0	0	1	0.04624277	0	0	7	0	0	0	75
Providing-a-New-Aniline-Bioisostere-through-the-Photochemical-Produc_2019_Ch	1	0.93617021	0	0	0	0	0	0	0	4	0	0	64
Selective-and-sensitive-detection-of-cholesterol-using-i_2021_Current-Resear	1	0.93617021	0.99302949	1	1	0.6097561	0.99590164	0	6	0	1	42	0
Greener-aminolysis-of-epoxides-on-BiCl3-SiO2_2016_Comptes-Rendus-Chimie	0.95652174	0.93023256	0.9070632	0.97560976	1	0.67307692	0.89285714	1	1	0	29	1	0
Redox-sensitive-GFP-fusions-for-monitoring-the-catalytic-mechani_2018_Redox-	1	0.93333333	0.93415179	0.97297297	1	0.67777778	0.99	0	4	0	38	1	0
Molecular-and-cellular-basis-of-ornithine---aminot_2018_Biochimica-et-Biophy	0.98876404	0.93617021	0.95468078	1	1	0.52542373	0.91455696	1	8	0	41	1	0
Access-to-Chiral-Bisphenol-Ligands--BPOL--through-Desymmetrizing-Asy_2020_Ch	0.83333333	0.93617021	0	0	1	0	0	2	6	0	0	0	78
Oxalate-decarboxylase-uses-electron-hole-hoppin_2021_Journal-of-Biological-C	1	0.93023256	0	0	1	0.11111111	0	0	3	0	0	0	97
Antibiotic-Binding-Drives-Catalytic-Activation-of-Aminoglycoside_2016_Struct	0.9929078	0.92682927	0	0	0	0	0	0	0	4	0	0	57
Synthesis-of-tetrahydrobenzo-b-pyran-under-catalysis_2017_Arabian-Journal-of	0.11428571	0.93617021	0.73570325	0	1	0	0.62473795	0	1	0	0	0	26
Novel-rhodium-on-carbon-catalysts-for-the-oxidation-of-benzy_2019_Applied-Ca	0.99285714	0.93617021	0.96236559	1	1	0.56353591	0.94489796	2	2	0	83	5	0
Waste-PET-plastic-derived-ZnO-NMC-nanocomposite-via-_2020_Journal-of-King-Sa	1	0.93333333	0.92764228	1	1	0.78453039	0.99285714	5	2	0	1	45	0
Beyond-surface-redox-and-oxygen-mobility-at-pd-polar-ceria_2020_Applied-Cata	1	0.93877551	0.99592253	1	1	0.60240964	0.97222222	1	6	0	60	1	0
Quasi-MOF--Exposing-Inorganic-Nodes-to-Guest-Metal-Nanoparticles-for_2018_Ch	1	0.93617021	0	0	1	0	0	0	3	0	0	0	46
Insights-into-the-molecular-basis-of-the-palmitoylation-and-de_2021_Cell-Cal	1	0.93333333	0.99911894	1	0.8	0.36809816	0	0	5	0	1	43	0
Structure-property-relationships-for-covalent-triazine-based-framew_2017_Pol	1	0.93877551	0.99664054	1	1	0.80898876	0.93333333	1	4	0	52	2	0
The-application-of-inelastic-neutron-scattering-to-investiga_2020_Journal-of	0.98429319	0.93023256	0.75749559	0.96202532	1	0.59428571	0.99324324	1	10	0	0	0	48
Island-Growth-in-the-Seed-Mediated-Overgrowth-of-Monometallic-Collo_2017_Che	1	0.93617021	0	0	1	0	0	0	5	0	0	0	44
Protein-AMPylation-by-an-Evolutionarily-Conserved-Pseudokinase_2018_Cell	1	0.93023256	0	0	1	0	0	0	7	0	0	0	84
KPC-2---lactamase-enables-carbapenem-antibiotic-resista_2021_Journal-of-Biol	1	0.93023256	0	0	0	0	0	0	0	7	0	0	65
Wzb-of-Vibrio-vulnificus-represents-a-new-group-of-low-mol_2021_Journal-of-B	0.08264463	0.93023256	0	0	1	0.07494145	0	0	7	0	0	0	64
Computational-insights-into-the-catalytic-role-of-the-base-pro_2018_Journal-	1	0.93023256	0.89003436	1	0	0	0	0	0	6	0	0	37
Decorated-Cu-NPs-on-Lignin-coated-magnetic-nanoparticles--Its_2021_Arabian-J	0.08695652	0.93877551	0.78475336	0	0	0	0	0	0	9	0	0	46
Active-site-architecture-reveals-coordination-sphere-flexi_2021_Journal-of-B	0.97520661	0.93023256	0	0	0	0	0	0	0	7	0	0	91
Ultrasound-assisted-synthesis-of-6-flavonyl-substituted-1-4_2019_Arabian-Jou	0.17582418	0.93617021	0.82737487	0	1	0	0.66176471	0	2	0	0	0	31
Mouse-DNA-polymerase---lacking-the-forty-two-amino-acids-encoded-_2017_DNA-R	0.58823529	0.93617021	0	0.99447514	1	0	0.98684211	1	3	0	0	0	33
The-carboxyl-terminal-helical-domain-of-the-ATP-sy_2019_Biochimica-et-Biophy	0.99038462	0.93617021	0.96598101	1	1	0.47169811	0.85781544	0	6	0	31	6	0
Copper-nanoparticles-catalyzed-oxidation-of-threo_2017_Journal-of-Saudi-Chem	0.24742268	0.93023256	0.87851406	0	1	0	0.82909605	0	4	0	0	0	34
Effects-of-CO2-atmosphere-on-slow-pyrolysis-of-hi_2018_Carbon-Resources-Conv	0.34920635	0.93333333	0.90162774	0.98305085	1	0.74452555	0.99509804	7	6	0	24	10	0
Selectivity-effects-related-to-the-diversity-of-active-sites_2018_Comptes-Re	1	0.93023256	0.98162162	0	1	0.88268156	0.89285714	0	4	0	56	12	0
Oxalic-acid-functionalization-of-BaTiO3-nanobelts-for-promo_2021_Journal-of-	0.52713178	0.93023256	0.94093686	1	1	0.70921986	0	4	4	0	59	2	0
The-role-of-Ru-clusters-in-Fe-carbide-suppression-for-the_2020_Electrochemis	0.95652174	0.93877551	0.97425118	1	1	0.54298643	1	1	4	0	0	36	0
Catalytic-Asymmetric-Radical-Diamination-of-Alkenes_2017_Chem	1	0.93617021	0	0	1	0	0	0	4	0	0	0	78
Dehydrogenation-and-dehydration-of-formic-acid-over-orthorho_2021_Catalysis-	1	0.93617021	0.99793531	1	1	0.57142857	0	4	9	0	53	20	0
MFI-vs--FER-zeolite-during-methanol-dehydration-to-dimeth_2021_Catalysis-Com	1	0.93877551	0.99808061	1	1	0.67132867	0	4	1	0	32	3	0
Towards-mild-conditions-by-predictive-catalysis-via-sterics-_2021_Molecular-	0.62222222	0.93333333	0.97918401	1	1	0.45283019	0	1	4	0	0	84	0
Utilization-of-flow-chemistry-in-catalysis--New-avenues-for-the-_2017_Tetrah	0	0.92682927	0.99674267	0.97345133	1	0.75789474	0.96135266	0	0	2	1	55	0
Second-Shell-Basic-Residues-Expand-the-Two-Metal-Ion-Architecture_2018_Struc	1	0.92682927	0	0	1	0	0	0	5	0	0	0	72
Diverse-Mechanisms-of-CRISPR-Cas9-Inhibition-by-Type-IIC-Ant_2019_Molecular-	1	0.93617021	0	0	0	0	0	0	0	7	0	0	44
Tire-derived-carbon-for-catalytic-preparation-of-biofuel_2018_Carbon-Resourc	1	0.93333333	0.84765419	0.97709924	1	0.56050955	0.99509804	7	2	0	54	1	0
Physico-chemical-characteristics-of-nanocellulose-at-the-variation_2021_Heli	1	0.94117647	0.9538611	1	1	0.35249042	0.96060606	4	2	0	15	10	0
Intermediate-Modulation-on-Noble-Metal-Hybridized-to-2D-Metal-Organi_2019_Ch	1	0.93617021	0	0	0	0	0	0	0	6	0	0	47
Catalytic-studies-of-cyclometalated-gold-III--complexes-an_2020_Molecular-Ca	1	0.93333333	0.99747793	0.98333333	1	0.52401747	1	3	2	0	38	1	0
#NAME?	0.98913043	0.93617021	0	0	1	0	0	1	4	0	0	0	69
The-catalytic-mechanism-of-vitamin-K-epoxide-reduct_2021_Journal-of-Biologic	1	0.93023256	0	0	1	0.05362776	0	0	6	0	0	0	30
Revealing-regions-of-multiple-steady-states-in-heterogen_2017_Journal-of-Sym	1	0.92682927	0	0.976	0.71428571	0.5037037	0.99561404	1	7	0	0	0	15
Magnetic-coupling-constants-for-MnO-as-calculated-using_2017_Chemical-Physic	1	0.93617021	0.92071297	0.98867925	1	0.87116564	0.94444444	0	4	0	24	19	0
How-sonochemistry-contributes-to-green-chemistr_2018_Ultrasonics-Sonochemist	1	0.94117647	0.99314129	1	1	1	0.99489796	1	3	0	40	40	0
Amberlyst-A21-catalyzed-Morita-Bayli_2021_Current-Research-in-Green-and-Sust	1	0.93617021	0.96718973	1	1	0.60301508	1	0	1	0	0	41	0
Processing-and-strain-induced-crystallization-and-reinfo_2019_Advanced-Indus	0.42276423	0.93333333	0.84726444	0.98230088	1	0.74251497	0.99736842	8	10	0	112	1	0
Accelerated-Dinitrogen-Electroreduction-to-Ammonia-via-Interfacial-P_2020_Ch	1	0.93617021	0	0	1	0	0	0	4	0	0	0	36
Facile-synthesis-of-hierarchical-hollow-Mn-ZSM-_2020_Progress-in-Natural-Sci	1	0.93023256	0.99829254	1	1	0.6035503	0.99731183	3	3	0	30	6	0
Solar-oxidation-of-toluene-over-Co-doped-nano-catalyst_2020_Chemosphere	1	0.94915254	0.90322581	1	1	0.70921986	1	3	5	0	0	14	0
Regioselective-Crossed-Aldol-Reactions-under-Mild-Conditions-via-Syn_2020_Ch	1	0.93617021	0	0	1	0	0	0	5	0	0	0	93
Tuning-Pt-characteristics-on-Pt-C-catalyst-for-aqueous-p_2021_Applied-Cataly	1	0.93877551	0.76479076	1	1	0.43859649	0	4	3	0	42	1	0
Ultrasound-promoted-copper-catalyzed-synthesis-of-bis-arylse_2017_Ultrasonic	1	0.94117647	0.99381079	1	1	0.62962963	0.99489796	0	2	0	31	29	0
High-Concentration-Single-Atomic-Pt-Sites-on-Hollow-CuSx-for-Selecti_2019_Ch	0.70149254	0.93617021	0	0	1	0	0.15849673	0	4	0	0	0	50
Pd-segregation-to-the-surface-of-Au-on-Pd-111--and-on-Pd-T_2017_Surface-Scie	0.96842105	0.93023256	0.9958635	1	1	0.77575758	0.99137931	3	4	0	29	32	0
Ultrasonic-cavitation-in-CO2-expanded-N--N-dimethyl_2021_Ultrasonics-Sonoche	0.61538462	0.94339623	0.99904031	1	1	0.62025316	0	0	4	0	33	18	0
Increasing-the-availability-of-active-sites-in-Zn-Co-double-_2017_Journal-of	0.95953757	0.93023256	0.93495935	1	1	0.57988166	0.99324324	0	9	0	45	2	0
Novel-and-efficient-multifunctional-periodic-mesoporous-org_2020_Journal-of-	0.15384615	0.93023256	0.89674213	0	1	0	0.66242938	1	2	0	0	0	20
Synthesis-of-the-ZnO-Ni0-5Zn0-5Fe2O4-Fe2O3-magnetic-catalyst-_2020_Arabian-J	0.13333333	0.93617021	0.81629574	0	1	0	0.49509804	2	12	0	0	0	67
Effect-of-SiO2-on-loss-of-catalysis-of-inherent-metallic_2019_Carbon-Resourc	0.22916667	0.93333333	0.91629956	0.97590361	1	0.62637363	0.99509804	1	12	0	19	1	0
Surface-Restructuring-of-Nickel-Sulfide-Generates-Optimally-Coordina_2017_Jo	0.98522167	0.93333333	0	0	1	0	0	0	5	0	0	0	63
Contribution-of-adsorption-and-photo-catalysis-for-the-eliminati_2020_Scient	0.97080292	0.93617021	0.92192429	0.9929078	1	0.70921986	0.94786096	3	0	0	26	1	0
Jupiter-s-para-H2-distribution-from-SOFIA-FORCAST-and-Voyager-IRIS_2017_Icar	0.31460674	0.93617021	0.92369051	1	1	0.70422535	0.98076923	3	11	0	0	0	71
Piezocatalytic-degradation-of-pollutants-in-water--I_2021_Chemical-Engineeri	1	0.93333333	0.9866548	1	0.64705882	0.67777778	0.95	1	6	0	60	1	0
In-operando-elucidation-of-bimetallic-CoNi-nanoparti_2017_Applied-Catalysis-	0.93589744	0.93617021	0	0.99595142	1	0	0.94590164	3	6	0	0	0	83
Copper-II--catalysis-for-oxidation-of-l-tryptophan-by-he_2017_Journal-of-Sau	0.18461538	0.93023256	0.92603188	0	1	0	0.82909605	0	5	0	0	0	41
Copper-Catalyzed-Highly-Enantioselective-Difluoroalkylation-of-Secon_2019_Ch	0.97222222	0.93617021	0	0	1	0	0	0	4	0	0	0	52
Turpentine-valorization-by-its-oxyfunctionalization-to-nopol-throu_2020_Heli	1	0.94117647	0.99885057	1	0.8	0.2991453	0.96060606	2	7	0	31	1	0
Lanthanum-oxide-nanoparticles-immobilized-reduced-graphene_2020_Arabian-Jour	0.1375	0.93617021	0	0	1	0	0.49509804	0	4	0	0	0	66
Catalytic-hydrothermal-liquefaction-of-microalgae-over-met_2018_Carbon-Resou	1	0.93333333	0.86567164	1	1	0.59393939	0.99509804	3	3	0	13	28	0
Enhancing-the-side-chain-alkylation-of-toluene-with-methanol_2021_Green-Ener	0.98832685	0.92682927	0.91568998	1	0	0	0	0	0	12	0	0	53
The-activation-mechanism-of-peroxidase-by-ultras_2021_Ultrasonics-Sonochemis	1	0.94339623	0.99863574	1	1	0.5988024	0	2	3	0	21	3	0
Simultaneous-esterification-and-transesterification-of-microbial-oil-_2018_F	0.55855856	0.93023256	0.88197767	0.9893617	1	0.5988024	0.94444444	2	1	0	15	26	0
Scrolling-of-Supramolecular-Lamellae-in-the-Hierarchical-Self-Assem_2017_Che	1	0.93617021	0	0	1	0	0	0	15	0	0	0	112
Utilizing-3D-DOSY-NMR-in-the-characterization-of-organi_2021_Magnetic-Resona	0	0.93023256	0	0	1	0.60526316	0	4	3	0	31	1	0
Hydrogen-evolution-and-capacitance-behavior-of-Au-Pd-nanop_2017_Applied-Mate	1	0.93023256	0	1	1	0	0.99418605	2	1	0	0	0	46
Natural-soil-and-lithium-carbonate-as-economical-solid-base-c_2020_Energy-Re	1	0.93023256	0.99558499	1	0	0.62385321	0.99074074	2	8	0	6	30	0
Cobalt-II--catalyzed-C8H-alkoxylation-of-1-naphthylamine-deriv_2019_Tetrahed	0.09090909	0.92682927	0.83783784	0.99159664	1	0.75531915	0.93913043	0	0	7	0	21	0
One-Pot-Production-of-Cellulosic-Ethanol-via-Tandem-Catalysis-over-_2019_Jou	0.95180723	0.93333333	0	0	1	0	0	1	2	0	0	0	57
Polysaccharide-Fe-III--porphyrin-hybrid-film-as-catalyst-fo_2020_Arabian-Jou	0.10218978	0.93617021	0.90675876	0	1	0	0.49509804	5	4	0	0	0	70
Magnetic-hydroxyapatite-nanocomposites--The-advances-from-s_2021_Materials--	1	0.93877551	0.99623159	1	1	0.52320675	0.94949495	10	7	0	124	1	0
Electronic-and-magnetic-properties-of-the--Ni-salophe_2018_Journal-of-Advanc	1	0.93023256	0.7662531	1	1	0.29516539	0.99509804	3	3	0	15	28	0
Sustainable-hydrogen-production-by-plasmonic-thermophotoc_2021_Catalysis-Tod	1	0.93617021	0.99910714	1	1	0.94475138	0	14	17	0	98	130	0
Functionalized-magnetic-bentonite-iron-oxide-nanocomposit_2021_Applied-Surfa	1	0.93877551	0.99236641	1	1	0.50769231	0.97222222	6	7	0	36	2	0
Titanium-dioxide-catalytic-hydrothermal-liquefaction_2021_Chemical-Engineeri	1	0.93333333	0.41364233	1	1	0.57988166	0.95	5	0	0	44	1	0
An-isolable--crystalline-complex-of-square-planar-silicon-IV-_2021_Chem	1	0.93617021	0	0	1	0	0	0	3	0	0	0	65
A-Green-Selective-Water-Etching-Approach-to-MOF-Mesoporous-SiO2-Yol_2020_Mat	0.66666667	0.93023256	0	0	1	0	0	0	3	0	0	0	48
Hierarchical-nanocrystalline-NiO-with-coral-like-structure-d_2018_Arabian-Jo	0.15053763	0.93617021	0.78151261	0	1	0	0.66176471	4	6	0	0	0	47
Propane-oxidative-dehydrogenation-over-V-containing-mixed-oxid_2018_Comptes-	0.02797203	0.93023256	0.94314676	0.20588235	0.85714286	0.70921986	0.89285714	4	4	0	44	1	0
Mechanism-of-Cross-talk-between-H2B-Ubiquitination-and-H3-Methylati_2019_Cel	1	0.93023256	0	0	1	0.02378593	0.07065217	3	4	0	0	0	75
The-preparation-of-ferrocene-containing-phosphinamine-ligands-poss_2021_Tetr	1	0.93023256	0.78066914	1	1	0.67295597	0.95	3	8	0	1	63	0
Choice-of-selectable-marker-affects-recombinant-prot_2021_Journal-of-Biologi	1	0.93023256	0	0	1	0.06028369	0	0	9	0	0	0	42
Iroquois-Homeobox-1-Acts-as-a-True-Tumor-Suppressor-in-Multiple-O_2019_Neopl	1	0.92682927	0.99928367	0	1	0.05398458	0	2	5	0	10	20	0
Estimating-RNA-numbers-in-single-cells-by-RNA-fluo_2019_Journal-of-Microbiol	0.97142857	0.93617021	0.67383513	1	1	0.54666667	1	3	4	0	9	36	0
A-Transient-Developmental-Hematopoietic-Stem-Cell-Gives-Rise-_2016_Cell-Stem	1	0.93023256	0	0	1	0.04963504	0	0	7	0	0	0	46
Single-Cell-Transcriptome-Profiling-of-Human-Pancreatic-Islet_2016_Cell-Meta	0.98089172	0.93023256	0	0	0	0.01576577	0	0	0	7	0	0	53
T-Cell-Recruitment-to-the-Intestinal-Stem-Cell-Compartment-Drives-_2019_Immu	1	0.93617021	0	0	1	0	0	0	7	0	0	0	71
Cigarette-smoke--but-not-novel-tobacco-vapor-products_2020_Biochemistry-and-	1	0.93617021	0.33474576	1	1	0.7804878	0	2	2	0	23	1	0
Cell-Cycle-Position-of-Single-MYC-Driven-Cancer-Cells-Dictates-T_2017_Cell-S	1	0.93023256	0	0	1	0	0	0	7	0	0	0	63
Modeling-adult-skeletal-stem-cell-response-to-laser-machined-_2020_Tissue-an	1	0.93333333	0.99854862	1	1	0.45864662	0	9	2	0	0	0	47
Differential-gene-expression-of-a-feed-spiked-super-pr_2018_Journal-of-Biote	0.98412698	0.93877551	0.86047619	0.98804781	1	0.62176166	0.94444444	6	1	0	4	52	0
Inflammatory-Signals-Induce-AT2-Cell-Derived-Damage-Associated-_2020_Cell-St	0.98578199	0.93023256	0	0	0	0	0	0	0	7	0	0	65
Geometrical-Details-Matter-for-Mechanical-Modeling-of-Cel_2019_Developmental	1	0.93617021	0	0	1	0	0	1	2	0	0	0	38
Theoretical-assessment-of-single-frequency-electrical-se_2018_Sensing-and-Bi	1	0.93023256	0.99214917	0.98412698	1	0.51405622	0.99561404	3	4	0	25	27	0
Intercellular-Coupling-of-the-Cell-Cycle-and-Circadian-Clock-_2016_Molecular	1	0.93617021	0	0	1	0	0	0	7	0	0	0	48
Intravenous-Versus-Intraarterial-Transplantation-of-Human_2017_HAYATI-Journa	1	0.92682927	0.88639688	0.98203593	1	0.64516129	0	3	2	0	12	48	0
EpiMogrify-Models-H3K4me3-Data-to-Identify-Signaling-Molecules-t_2020_Cell-S	1	0.93023256	0	0	1	0	0	0	5	0	0	0	101
Reciprocal-interactions-between-cancer-and-Schwann-cells-contribut_2019_Heli	0.88888889	0.94117647	0.10126582	0	1	0.46511628	0.25271739	2	6	0	0	59	0
A-natural-product--Piperlongumine--PL---increases-tu_2021_International-Immu	1	0.93877551	0.99907407	1	1	0.58571429	0	8	1	0	35	32	0
CCR6-Defines-Memory-B-Cell-Precursors-in-Mouse-and-Human-Germinal-C_2017_Imm	0.97478992	0.93617021	0	0	0	0	0	0	0	7	0	0	40
Measurement-and-separation-of-cathodic-mass-trans_2020_Progress-in-Natural-S	1	0.93023256	0.873631	1	1	0.46305419	0.99731183	2	5	0	0	4	0
Integrated-analysis-of-multimodal-single-cell-data_2021_Cell	1	0.93023256	0	0	1	0	0	1	6	0	0	0	90
Purification-of-pancreatic-endocrine-subsets-reveals-incre_2020_Molecular-Me	0.98136646	0.93877551	0.81295212	1	0	0	0	0	0	7	0	0	45
Injury-Activates-Transient-Olfactory-Stem-Cell-States-with-Di_2017_Cell-Stem	1	0.93023256	0	0	0	0	0	0	0	7	0	0	55
Exploring-the-dynamics-of-progenitor-cells-in-t_2016_Taiwanese-Journal-of-Ob	1	0.93023256	0.83665928	0.976	1	0.73972603	0.9875	1	1	0	16	1	0
Downregulation-of-CircRNA-CDR1as-specifically-triggered-low_2019_Biomedicine	0.98765432	0.93877551	0.98864629	1	1	0.64473684	1	6	0	0	35	1	0
Recapitulation-of-hepatitis-B-virus-host-interactions-in-liver-o_2018_EBioMe	0	0.93333333	0.99808502	1	1	0.51041667	0.99	0	4	0	33	16	0
Standardized-cell-sources-and-recommendatio_2016_Mutation-Research-Genetic-T	1	0.94117647	0	0.98876404	1	0	0.8538961	3	5	0	0	0	76
Possible-involvement-of-crosstalk-between-endometrial-cel_2020_Biomedicine--	1	0.93877551	0.9394048	1	1	0.85964912	1	5	1	0	57	1	0
Inhibition-of-AKT-enhances-the-anti-cancer-effects-of-A_2019_Biomedicine---P	1	0.93877551	0.99584121	1	1	0.68027211	1	5	1	0	9	14	0
Proximity-Based-Differential-Single-Cell-Analysis-of-the-Niche_2016_Cell-Ste	1	0.93023256	0	0	1	0	0	0	6	0	0	0	43
Exploring-the-anticancer-effects-of-standardized-extracts-_2021_Biomedicine-	1	0.93877551	0.99813224	1	1	0.67661692	0	7	2	0	48	1	0
Defining-T-Cell-States-Associated-with-Response-to-Checkpoint-Immun_2018_Cel	0.98013245	0.93023256	0	0	1	0	0	0	8	0	0	0	69
Evaluation-of-cytotoxicity--cell-cycle-arrest-and-apoptosis_2019_Saudi-Pharm	0.63829787	0.93023256	0.93547237	0.98765432	1	0.81632653	0.99528302	1	3	0	8	41	0
Development-of-Hematopoietic-Stem-Cell-Engineered-Invariant-Na_2019_Cell-Ste	1	0.93023256	0	0	1	0	0	0	7	0	0	0	61
SOX2-Is-the-Determining-Oncogenic-Switch-in-Promoting-Lung-Squam_2016_Cancer	1	0.93333333	0	0	0	0	0	0	0	8	0	0	58
On-the-origin-of-germ-cell-neoplasia-in-situ--Dedifferentiation-of_2021_Neop	1	0.92682927	0.99930939	1	1	0	0	5	1	0	0	0	55
GTR-Mediated-Radial-Import-Directs-Accumulation-of-Defensive-Glu_2019_Molecu	0.87336245	0.93023256	0.99630086	0	1	0	0	0	7	0	0	0	22
Cell-Size-Pleomorphism-Drives-Aberrant-Clone-Dispersal-in-_2019_Developmenta	1	0.93617021	0	0	1	0	0	0	7	0	0	0	107
Positive-Regulation-of-Lyn-Kinase-by-CD148-Is-Required-for-B-Cell-_2016_Immu	1	0.93617021	0	0	1	0	0.24294157	0	7	0	0	0	43
MiR-532-downregulation-of-the-Wnt---catenin-signaling-via_2018_Journal-of-Ph	0.15483871	0.93023256	0.80982987	0.984375	1	0.09372237	0.99615385	0	6	0	8	25	0
Antiviral-CD8--T-Cells-Restricted-by-Human-Leukocyte-Antigen-Class-_2016_Imm	0.192	0.93617021	0	0	0	0	0	0	0	7	0	0	39
Chemical-group-dependent-plasma-polymerisation-preferentially-d_2017_Acta-Bi	1	0.93617021	0.79693067	1	1	0.63687151	0.96507937	0	9	0	23	1	0
A-stony-coral-cell-atlas-illuminates-the-molecular-and-cellular-basi_2021_Ce	0.98477157	0.93023256	0	0	1	0	0	1	5	0	0	0	100
B-Cells-Are-the-Dominant-Antigen-Presenting-Cells-that-Activate-Nai_2018_Imm	0.68131868	0.93617021	0	0	1	0	0	0	7	0	0	0	55
Critical-Role-for-CD103--CD141--Dendritic-Cells-Bearing-CCR7-for-_2016_Cance	0.30769231	0.93333333	0	0	1	0	0	0	6	0	0	0	39
Endothelial-precursor-cell-based-therapy-to-target-the-patholo_2016_Cancer-L	1	0.93617021	0.99410609	1	1	0.11494253	0.94074074	2	4	0	19	35	0
A-deduced-probable-HLA-DRB1-16-35-associated-HLA-haplotype--A-_2016_Tzu-Chi-	1	0.93023256	0.89821233	1	1	1	0.99390244	0	1	0	9	1	0
Etiolated-Seedling-Development-Requires-Repression-of-Photomor_2017_Current-	1	0.92682927	0	0	1	0	0	0	7	0	0	0	100
FALEC-exerts-oncogenic-properties-to-regulate-cell-prol_2019_Biomedicine---P	1	0.93877551	0.99369628	1	1	0.67586207	1	3	0	0	0	26	0
Budding-epithelial-morphogenesis-driven-by-cell-matrix-versus-cell-_2021_Cel	1	0.93023256	0	0	1	0	0	3	4	0	0	0	62
EIF3D-promotes-sunitinib-resistance-of-renal-cell-carcinoma-by-i_2019_EBioMe	1	0.93333333	0.97444299	1	1	0.25386997	0.99	3	4	0	29	1	0
A-Comprehensive-Roadmap-of-Murine-Spermatogenesis-Defined-_2018_Developmenta	0.97810219	0.93617021	0	0	0	0	0	0	0	7	0	0	93
Homeostatic-Epidermal-Stem-Cell-Self-Renewal-Is-Driven-by-Lo_2018_Cell-Stem-	1	0.93023256	0	0	1	0	0	0	6	0	0	0	31
Systematic-Quantification-of-Population-Cell-Death-Kinetics-i_2017_Cell-Syst	0.97810219	0.93023256	0	0	1	0	0	0	6	0	0	0	50
Landscape-and-Dynamics-of-the-Transcriptional-Regulat_2020_Genomics--Proteom	0.16058394	0.92682927	0.98984772	0	1	0	0.99615385	0	5	0	0	0	66
PGRN-exacerbates-the-progression-of-non-small-cell-lung-cance_2021_Genes---D	0.14678899	0.93617021	0.99326851	1	0	0	0	0	0	5	0	0	61
Invariant-natural-killer-T-cells-coordinate-removal-of-senescent-cel_2021_Me	0.99186992	0.93023256	0	0	1	0	0	0	4	0	0	0	40
Evaluating-the-effect-of-Myrtus-communis-on-progr_2017_Asian-Pacific-Journal	0.21428571	0.93333333	0.92115535	0.97333333	0	0.64473684	0	0	0	0	0	0	38
High-Dimensional-Single-Cell-Analysis-Identifies-Organ-Specific-Si_2018_Immu	0.97142857	0.93617021	0	0	1	0	0	0	7	0	0	0	31
Application-of-induced-pluripotent-stem-cells-for-cartilage-r_2018_Regenerat	1	0.93023256	0.91854103	1	1	0.72189349	0.99358974	7	1	0	30	18	0
Cell-Competition-Is-Driven-by-Autophagy_2019_Developmental-Cell	1	0.93617021	0	0	1	0	0	0	7	0	0	0	55
The-Polycomb-group-protein-MEDEA-controls-cell-proliferation_2021_Developmen	0.06593407	0.93617021	0	0	1	0	0	0	7	0	0	0	104
Loss-of-Bladder-Epithelium-Induced-by-Cytolytic-Mast-Cell-Granu_2016_Immunit	1	0.93617021	0	0	0	0	0	0	0	6	0	0	35
Chimeric-antigen-receptor-T-cell-therapy-manufacturing--modelling_2019_Cytot	0.99539171	0.93023256	0.96324324	0	1	0	0.78410256	6	0	0	0	0	22
Embryonic-stem-cell-like-subpopulations-are-pres_2020_Journal-of-Clinical-Ne	1	0.93023256	0.87072243	1	1	0.72030651	0.99576271	0	4	0	63	2	0
Anti-cancer-mechanisms-of-linalool-and-1-8-cineole-in-non-small-ce_2020_Heli	1	0.94117647	0.99871079	1	1	0.40390879	0.96060606	4	3	0	57	6	0
Parametric-study-of-the-proton-exchange-membrane-fuel-cel_2018_Alexandria-En	0.06622517	0.92682927	0.88544892	0	1	0	0.49561404	9	4	0	0	0	10
Mitochondrial-Dynamics-Controls-T-Cell-Fate-through-Metabolic-Progr_2016_Cel	1	0.93023256	0	0	0.96	0	0	0	6	0	0	0	63
Narcolepsy-type-1-patients-have-lower-levels-of-effector-memory-C_2021_Sleep	0.55339806	0.93333333	0.94039735	0.98823529	1	0.625	0.99074074	0	3	0	47	1	0
Adipocytes-Isolated-from-Visceral-and-Subcutaneous-Depots-of-D_2019_Translat	1	0.93617021	0.99635399	0	1	0	0	0	6	0	0	0	45
Longitudinal-characterization-of-phenotypic-profile-of-T-cells-in_2021_EBioM	0.97478992	0.93617021	0.75125285	0.97777778	1	0.78301887	1	0	7	0	32	20	0
Dysregulation-of-proinflammatory-versus-anti-inflammat_2016_Journal-of-Aller	0.62427746	0.93333333	0	0	0	0	0	0	0	6	0	0	26
Human-cell-polyploidization--The-good-and-the-e_2021_Seminars-in-Cancer-Biol	1	0.94339623	0.99876999	1	1	0.61095101	0	0	4	0	19	125	0
Maraviroc-reactivates-HIV-with-potency-similar-to-that-of-o_2020_Biochemical	1	0.93023256	0.99907919	1	0.82608696	0.9	0	7	2	0	74	2	0
Establishment-and-characterization-of-immortalized-_2017_Journal-of-Integrat	1	0.93877551	0.99327957	1	1	1	0.63492063	0	7	0	0	0	44
HeteroMeth--A-Database-of-Cell-to-cell-Heteroge_2018_Genomics--Proteomics---	0.1980198	0.92682927	0.99111901	0	1	0	0.99615385	0	6	0	0	0	27
A-central-to-peripheral-progression-of-cell-cycle-exit-and-h_2016_Developmen	1	0.93333333	0.99921073	0	1	0.71917808	0.96612466	1	6	0	18	53	0
CD8--T-cells-modulate-autosomal-dominant-polycystic-kidn_2018_Kidney-Interna	0.08450704	0	0	0	0	0	0	0	0	7	0	0	84
Post-Passage-rock-inhibition-induces-cytoskeletal-aberration_2019_Stem-Cell-	1	0.93023256	0.79155188	1	1	0.56221198	1	1	6	0	11	22	0
Subcellular-mRNA-Localization-Regulates-Ribosome-Biogenes_2020_Developmental	1	0.93617021	0	0	1	0	0	0	7	0	0	0	67
Bone-Marrow-Myeloid-Cells-Regulate-Myeloid-Biased-Hematopoietic_2017_Cell-St	1	0.93023256	0	0	0	0	0	0	0	6	0	0	49
Staphylococcus-aureus-Epicutaneous-Exposure-Drives-Skin-Infl_2017_Cell-Host-	0	0.93023256	0	0	0	0	0	0	0	7	0	0	62
Anti-tumor-effects-of-Artemisia-nilagirica-extract-on-MDA-MB-231-bre_2020_He	0.22641509	0.94117647	0.90357895	0.91189427	1	0.50549451	0.96060606	8	0	0	48	3	0
Myocardial-commitment-from-human-pluripotent-stem-cells--Rapid-_2016_Biomate	1	0.94915254	0.93571429	1	1	0.71287129	0.99	0	7	0	52	2	0
An-evaluation-of-sorter-induced-cell-stress--SICS--on-perip_2020_Journal-of-	1	0.93023256	0.96035242	1	1	0.87046632	0	0	3	0	0	0	19
The-role-of-estrogen-receptors-in-rat-Sertoli-cells-at-different-_2020_Heliy	1	0.94117647	0.99815157	1	1	0.45490196	0.96060606	0	6	0	6	47	0
Selective-Fc-R-Co-engagement-on-APCs-Modulates-the-Activity-of-T_2018_Cancer	0.98445596	0.93333333	0	0	1	0	0	0	7	0	0	0	65
Prdm1-overexpression-causes-a-photoreceptor-fate-shift-in-_2020_Developmenta	0	0.93333333	0.98076021	1	1	0.63448276	0.94390244	0	6	0	2	57	0
An-Evolutionarily-Conserved-Receptor-like-Kinases-Signaling-Mo_2019_Current-	1	0.92682927	0	0	0	0	0	0	0	7	0	0	48
Abrogation-of-HnRNP-L-enhances-anti-PD-1-therapy-efficacy-via_2021_Acta-Phar	0	0.93023256	0	0	1	0.62564103	0	0	0	8	0	0	50
Single-Cell-Transcriptomic-Analyses-of-the-Developing-Meninge_2020_Developme	1	0.93617021	0	0	1	0	0	0	7	0	0	0	64
Yap-is-essential-for-retinal-progenitor-cell-cycle-progressi_2016_Developmen	1	0.93333333	0.99381593	1	1	0.14838036	0.94390244	1	7	0	1	78	0
A-quantitative-hematopoietic-stem-cell-reconstitution-protocol-_2021_Stem-Ce	1	0.93023256	0.99888393	1	1	0.8	0	1	2	0	0	0	31
LINGO-1-deficiency-promotes-nerve-regeneration-through-reduct_2019_Experimen	0	0.94545455	0.99931741	0.99386503	1	0.71814672	1	0	6	0	6	64	0
Cnidarian-Cell-Type-Diversity-and-Regulation-Revealed-by-Whole-Organ_2018_Ce	1	0.93023256	0	0	0.76470588	0	0	0	7	0	0	0	45
CCCTC-Binding-Factor-Translates-Interleukin-2--and---Ketoglutarate-_2017_Imm	0.9877551	0.93617021	0	0	1	0	0	0	7	0	0	0	61
Preparation-and-effect-of-lyophilized-platelet-rich-fibrin-on-the-o_2019_Hel	0.9877551	0.94117647	0.63479416	0.99071207	1	0.50549451	0.96060606	7	0	0	42	1	0
Acetate-Promotes-T-Cell-Effector-Function-during-Glucose-Res_2019_Cell-Repor	1	0.93617021	0	0	0	0	0	0	0	5	0	0	63
Comparative-anticancer-activities-of-Ficus-carica-an_2021_Saudi-Journal-of-B	0.56896552	0.93023256	0.94166095	0.96363636	1	0.79104478	0.99615385	1	6	0	3	31	0
Interpretable-deep-learning-uncovers-cellular-properties-in-label_2021_Cell-	1	0.93023256	0	0	1	0	0	0	6	0	0	0	93
Asymmetric-Expression-of-LincGET-Biases-Cell-Fate-in-Two-Cell-Mouse_2018_Cel	0.51162791	0.93023256	0	0	1	0	0	0	7	0	0	0	39
PBA2--a-novel-compound--enhances-radiosensitivity-in-var_2020_Free-Radical-B	0.91836735	0.95081967	0.99872935	1	1	0.66321244	0	0	6	0	20	20	0
Green-propolis-extract-promotes-in-vitro-proliferation--_2019_Biomedicine---	0.448	0.93877551	0.93543206	0.97142857	1	0.67317073	1	4	4	0	60	1	0
High-Throughput-Mapping-of-B-Cell-Receptor-Sequences-to-Antigen-Spe_2019_Cel	0.97674419	0.93023256	0	0	1	0	0	0	6	0	0	0	60
Induction-of-Expandable-Tissue-Specific-Stem-Progenitor-Cells-_2016_Cell-Ste	0.98285714	0.93023256	0	0	0	0	0	0	0	6	0	0	24
A-Single-Cell-Transcriptomic-Map-of-the-Human-and-Mouse-Pancreas_2016_Cell-S	1	0.93023256	0	0	1	0	0	0	7	0	0	0	66
Alleviation-of-lipopolysaccharide-d-galactosamine-induc_2017_Biochemistry-an	0.45255474	0.93333333	0.97898514	1	1	0.45989305	0.99615385	0	4	0	3	0	0
A-high-content-platform-to-characterise-human-induced-pluripotent_2016_Metho	1	0.93333333	0.94315245	1	1	0.59863946	0.95555556	4	3	0	26	1	0
Anti-apoptotic-Protein-BIRC5-Maintains-Survival-of-HIV-1-Infecte_2018_Immuni	0.9516129	0.93617021	0	0	0	0	0	0	0	6	0	0	63
Distribution-of-planar-cell-polarity-proteins-in-the-_2021_Experimental-Eye-	1	0.93333333	0.99911661	1	0.83333333	0.44787645	0	8	1	0	0	0	85
P-selectin-glycoprotein-ligand-1-promotes-T-cell-lymphom_2021_Translational-	1	0.93877551	0.16994022	1	0.78571429	0.50777202	1	4	2	0	35	3	0
Trochanteric-Bursa-Is-a-Source-of-Connecti_2021_Arthroscopy--Sports-Medicine	1	0.93023256	0	0	0	0	0	0	0	7	0	0	30
Adaptation-of-the-AID-system-for-stem-cell-and-transgenic_2020_Stem-Cell-Res	1	0.93023256	0.99905838	0.99401198	1	0.42767296	0	0	6	0	0	0	76
Tumor-cells-have-decreased-ability-to-metabolize-H2O2--Implicat_2016_Redox-B	0.60992908	0.93333333	0.68590604	0	1	0.65240642	0.99	0	8	0	32	37	0
miR-195-inhibits-esophageal-cancer-cell-proliferation_2019_Biomedicine---Pha	1	0.93877551	0.9754386	1	1	0.50931677	1	3	3	0	33	2	0
Aging-and-glycation-promote-erythrocyte-phagocytosis-by-human-en_2019_Athero	0	0.95384615	0.98002577	1	0.84615385	0.52910053	0.99193548	2	4	0	28	16	0
Pluripotency-Surveillance-by-Myc-Driven-Competitive-Elimina_2017_Development	1	0.93617021	0	0	0.78947368	0	0	0	7	0	0	0	61
Clonal-Decomposition-and-DNA-Replication-States-Defined-by-Scaled-Si_2019_Ce	0.98181818	0.93023256	0	0	1	0	0	0	7	0	0	0	54
A-neuropathological-cell-model-derived-from-Niemann-Pick-d_2021_Molecular-Ge	0.95548961	0.93617021	0.9886322	0.95207668	1	0.71578947	0	2	3	0	44	1	0
Identification-of-stemness-in-primary-retinoblastoma-cells-b_2019_Experiment	0.99212598	0.93333333	0.91453616	1	1	0.58947368	0.96712018	1	6	0	30	26	0
Activation-of-PLC--AKT-I-B--p65-signaling-increases-inflammation_2019_Life-S	0.96551724	0.93023256	0.79718089	0.95774648	1	0.62910798	0.95	1	7	0	37	1	0
The-Vertebrate-Protein-Dead-End-Maintains-Primordial-Germ-Ce_2017_Developmen	1	0.93617021	0	0	0	0	0	0	0	7	0	0	80
Dkk1-Controls-Cell-Cell-Interaction-through-Regulation-of-_2019_Developmenta	0.98630137	0.93617021	0	0	0	0	0	0	0	7	0	0	58
Stevenleaf-from-Gynostemma-Pentaphyllum-inhibits-human-he_2020_Food-Science-	0.22764228	0.93023256	0	0.98333333	1	0	0.99545455	7	2	0	0	0	54
A-Chromatin-Basis-for-Cell-Lineage-and-Disease-Risk-in-the-Hu_2018_Cell-Syst	1	0.93023256	0	0	1	0	0	0	6	0	0	0	86
Human-Mast-Cell-Proteome-Reveals-Unique-Lineage--Putative-Function_2020_Immu	1	0.93617021	0	0	1	0	0	0	7	0	0	0	101
Spatial-and-Single-Cell-Transcriptional-Profiling-Iden_2018_Journal-of-Inves	0.97222222	0.92682927	0	0	0	0	0	0	0	6	0	0	70
Inferring-Cell-State-Transition-Dynamics-from-Lineage-Trees-and_2016_Cell-Sy	1	0.93023256	0	0	0	0	0	0	0	5	0	0	83
Systems-Pharmacology-Dissection-of-Cholesterol-Regulation-Reveals_2017_Cell-	1	0.93023256	0	0	1	0	0	0	7	0	0	0	69
Dynamic-Reorganization-of-Chromatin-Accessibility-Signatures-dur_2017_Cell-S	1	0.93023256	0	0	0	0	0	0	0	6	0	0	55
Cancer-cells-employ-an-evolutionarily-conserved-polyplo_2020_Seminars-in-Can	1	0.94339623	0.9986911	1	1	0.49315068	0	1	7	0	77	233	0
SIPA1-enhances-SMAD2-3-expression-to-maintain-stem-cell-fea_2020_Stem-Cell-R	1	0.93023256	0.99898683	1	1	0.55445545	0	3	4	0	0	0	35
Interleukin-33-Activated-Islet-Resident-Innate-Lymphoid-Cells-Promo_2017_Imm	1	0.93617021	0	0	0	0	0	0	0	7	0	0	48
Sox2--a-stemness-gene--regulates-tumor-initiating-an_2016_Journal-of-the-Chi	1	0.93023256	0.86970091	0	1	0.80952381	0	0	4	0	9	32	0
A-Stat6-Pten-Axis-Links-Regulatory-T-Cells-with-Adipose-Ti_2017_Cell-Metabol	1	0.93023256	0	0	0.85714286	0	0	0	7	0	0	0	65
Selenofolate-inhibits-the-proliferation-of-IGROV1-cancer-cells-ind_2021_Heli	1	0.94117647	0.99781755	1	1	0.48344371	0.96060606	1	5	0	10	15	0
Unconventional-Cell-Division-Cycles-from-Marine-Derived-Y_2019_Current-Biolo	1	0.92682927	0	0	0	0	0	0	0	6	0	0	144
Ectopic-miR-125a-Expression-Induces-Long-Term-Repopulating-Stem_2016_Cell-St	1	0.93023256	0	0	0	0	0	0	0	6	0	0	46
Particulate-matter-causes-telomere-shortening-and-incr_2021_Ecotoxicology-an	1	0.93877551	0.99860433	1	1	0.59227468	0	4	2	0	0	0	45
The-Notch-pathway-regulates-the-Second-Mitotic-Wave-cell-c_2017_Developmenta	1	0.93333333	0.85939553	1	1	0.85294118	0.94390244	1	7	0	9	91	0
Development-of-a-bioanalytical-method-for-circulating-human-T-ce_2020_Regene	0.56692913	0.93023256	0.73708092	0.9726776	1	0.43668122	0.99358974	2	1	0	26	1	0
In-Toto-Imaging-and-Reconstruction-of-Post-Implantation-Mouse-Develo_2018_Ce	0	0.93023256	0	0	0	0	0	0	0	7	0	0	51
Experimental-measurement-of-proton-conductivity-and-_2020_Progress-in-Natura	1	0.93023256	0.99895178	1	1	0.55782313	0.99731183	4	2	0	0	0	18
Concerted-evolution-of-body-mass--cell-size-and-metab_2021_Journal-of-Insect	1	0.94339623	0.99929178	1	1	0.784	0	1	3	0	0	0	101
Loss-of-FAM60A-attenuates-cell-proliferation-in-glioma-via_2021_Translationa	1	0.93877551	0.97589425	1	1	0.08844221	0	2	4	0	26	1	0
Dysregulation-of-regulatory-CD56bright-NK-cells-T-cells-_2016_Journal-of-Aut	0.56862745	0.93023256	0.99535963	1	1	0.50251256	0.99418605	0	5	0	39	1	0
Delayed-Healing-of-Sickle-Cell-Ulcers-Is-due-to-Impai_2016_Journal-of-Invest	1	0.92682927	0	0	0	0	0	0	0	6	0	0	42
Stem-Cell-Differentiation-as-a-Non-Markov-Stochastic-Proces_2017_Cell-System	1	0.93023256	0	0	1	0	0	0	5	0	0	0	70
SOS1-promotes-epithelial-mesenchymal-transition-of-Epithelial_2021_Translati	1	0.93877551	0.99908842	1	1	0.09358289	0	5	1	0	26	1	0
Hyperglycemia-and-hyperlipidemia-can-induce-morphoph_2021_Biochemistry-and-B	1	0.93617021	0.61702128	1	0.83333333	0.5786802	0	0	6	0	23	52	0
Growth-factors-profile-in-conditioned-medium-human-adip_2019_Clinical-Nutrit	0.97326203	0.93617021	0	0.83615819	1	0.70658683	0.99576271	0	3	0	0	0	55
Intrinsic-Immunity-Shapes-Viral-Resistance-of-Stem-Cells_2018_Cell	1	0.93023256	0	0	1	0	0	0	7	0	0	0	67
Inhibition-of-T-Helper-Cell-Differentiation-by-Tacrolimus-or_2019_Transplant	1	0.94915254	0.98309383	0	1	0	0	2	7	0	0	0	48
Pancreas-derived-mesenchymal-stromal-cells-share-immune-response-mo_2020_Cyt	1	0.93023256	0.97902571	0	1	0.11666667	0.95076923	4	3	0	36	1	0
Long-Noncoding-RNA-HOTAIR-Controls-Cell-Cycle-by-Functioning_2016_Translatio	1	0.93617021	0.99908509	0	1	0.05706134	0	4	1	0	22	5	0
Enhance-anti-lung-tumor-efficacy-of-chimeric-antigen-receptor-T_2021_Science	0.98578199	0.93023256	0.81898455	1	1	0.67484663	0.94193548	0	4	0	44	1	0
Competition-for-Mitogens-Regulates-Spermatogenic-Stem-Cell-Ho_2019_Cell-Stem	1	0.93023256	0	0	0	0	0	0	0	7	0	0	73
Synergy-of-BCL2-and-histone-deacetylase-inhibition-against-leukemic-_2017_Bl	1	0.79069767	0	0	0	0	0	0	0	5	0	0	73
Mapping-the-Cell-Surface-N-Glycoproteome-of-Human-Hepatocytes-R_2016_Stem-Ce	1	0.93617021	0	0	0	0	0	0	0	6	0	0	46
Contrast-bath-induced-neurite-outgrowth-in-PC12m3-cells-via-the-p3_2019_Heli	1	0.94117647	0.92468619	1	1	0.34285714	0.96060606	6	0	0	16	1	0
Effect-of-a-Bone-Morphogenetic-Protein-2-derived-peptide-on-the-_2021_Bone-R	0	0.93333333	0	0	0	0.57142857	0	0	5	0	0	57	0
Epiblast-Formation-by-TEAD-YAP-Dependent-Expression-of-Pluripo_2019_Developm	0.98617512	0.93617021	0	0	1	0	0	0	7	0	0	0	69
Genetic-Drivers-of-Epigenetic-and-Transcriptional-Variation-in-Huma_2016_Cel	1	0.93023256	0	0	1	0.01442308	0	0	7	0	0	0	70
Human-corneal-limbal-organoids-maintaining-limbal-stem-ce_2020_Stem-Cell-Res	1	0.93023256	0.99864437	1	1	0.61988304	1	6	0	0	4	29	0
Satb1-Regulates-Contactin-5-to-Pattern-Dendrites-of-a-Mammalian-Re_2017_Neur	1	0.93617021	0	0	1	0	0	0	7	0	0	0	83
The-Intestine-Harbors-Functionally-Distinct-Homeostatic-Tissue-Re_2019_Immun	0.98285714	0.93617021	0	0	0	0	0	0	0	7	0	0	65
Difference-in-Dachsous-Levels-between-Migrating-Cells-Coordi_2017_Developmen	1	0.93617021	0	0	1	0	0	0	7	0	0	0	123
Single-Cell-Tracing-Dissects-Regulation-of-Maintenance-and-Inh_2020_Molecula	1	0.93617021	0	0	1	0	0	0	6	0	0	0	48
Autophagy-Promotes-Tumor-like-Stem-Cell-Niche-Occupancy_2018_Current-Biology	1	0.92682927	0	0	1	0	0	0	7	0	0	0	49
Estimation-of-manufacturing-development-costs-of-cell-based-the_2021_Cytothe	1	0.93023256	0.72082166	0	1	0.20930233	0	3	0	0	52	1	0
Nuclear-cathepsin-L-activity-is-required-for-cell-cycle-progressi_2016_Bioch	1	0.93617021	0.95338983	0.96842105	1	0.54748603	0.98684211	5	2	0	61	2	0
Circulating-follicular-T-helper-cells-are-possibly-associated-wit_2019_Molec	1	0.93617021	0.29593693	1	1	0.78125	0.99358974	0	5	0	4	33	0
The-mechanism-and-control-of-Jagged1-expression-in-Ser_2016_Regenerative-The	1	0.93023256	0.8816726	0.98113208	1	0.62025316	0.99358974	0	4	0	31	3	0
Integrative-genomic-and-functional-analysis-of-human-oral-squamou_2016_Cance	0.89915966	0.93617021	0.99642005	1	1	0.18274112	0.96296296	1	3	0	32	1	0
Bruceine-D-induces-apoptosis-in-human-non-small-cell-lu_2019_Biomedicine---P	1	0.93877551	0.95648191	1	1	0.44086022	1	4	0	0	29	1	0
Ovarian-cancer-modulates-the-immunosuppressive-function-of-C_2021_Molecular-	0.77027027	0.93877551	0.4277533	0.38297872	0	0	0	0	0	8	0	0	77
Sphingosylphosphorylcholine-promotes-the-differentiat_2016_Biochimica-et-Bio	0.11891892	0.93617021	0.98589279	1	1	0.51041667	0.91883117	0	7	0	38	2	0
20--S--ginsenoside-Rh2-inhibits-colorectal-cancer-cell-gro_2021_Journal-of-G	0.99029126	0.92682927	0.8090379	1	1	0.64935065	0	2	4	0	44	16	0
Circulating-HIV-Specific-Interleukin-21-CD4--T-Cells-Represent-Per_2016_Immu	0.47142857	0.93617021	0	0	0.96296296	0	0	0	7	0	0	0	45
Epithelial-cell-fate-in-the-nephron-tubule-is-mediated-by-the_2016_Developme	0	0.93333333	0.99315654	0.98039216	1	0.51388889	0.94390244	0	7	0	2	74	0
Single-Cell-Map-of-Diverse-Immune-Phenotypes-in-the-Breast-Tumor-Mi_2018_Cel	1	0.93023256	0	0	1	0	0	0	8	0	0	0	54
Tepoxalin-increases-chemotherapy-efficacy-in-drug-resistant-_2021_Translatio	0.97797357	0.93877551	0.99922179	1	1	0.10249307	0	0	6	0	35	19	0
Reduced-Insulin-Production-Relieves-Endoplasmic-Reticulum-Str_2016_Cell-Meta	0.98837209	0.93023256	0	0	1	0	0	0	7	0	0	0	52
Characterisation-of-multipotent-stem-cells-from-huma_2019_Journal-of-Orthopa	0.18867925	0.92682927	0.76005852	0.49206349	1	0.13550816	0.82936508	0	3	0	42	1	0
Junctional-adhesion-molecule-A-on-dendritic-cells-regulate_2021_Immunology-L	1	0.93333333	0	0	0	0	0	0	0	6	0	0	33
The-Integrin-LFA-1-Controls-T-Follicular-Helper-Cell-Generation-_2016_Immuni	1	0.93617021	0	0	0	0	0	0	0	7	0	0	55
Soluble-ST2-suppresses-IL-5-production-by-human-basophilic_2018_Allergology-	1	0.93023256	0.8220042	0.98387097	1	0.20840951	0.93529412	2	2	0	16	23	0
A-biological-study-establishing-the-endotoxin-limit-for-in-v_2017_Regenerati	0.9947644	0.93023256	0.92133417	1	1	0.66666667	0.99358974	3	0	0	27	3	0
Impaired-Tip60-mediated-Foxp3-acetylation-attenuates-regul_2019_Journal-of-A	1	0.93023256	0.77865613	0.97478992	1	0.647343	0.99418605	0	6	0	45	2	0
Fitness-selection-in-human-pluripotent-stem-cells-and-intersp_2021_Developme	1	0.93333333	0.99793303	1	1	1	0.99390244	1	2	0	16	78	0
Salmonella-Persist-in-Activated-Macrophages-in-T-Cell-Sparse-Granul_2018_Imm	0	0.93617021	0	0	1	0	0	0	7	0	0	0	73
Generation-of-pure-monocultures-of-human-microglia-like-cell_2020_Stem-Cell-	1	0.93023256	0.98416774	1	1	0.68965517	1	0	6	0	12	74	0
Cytotoxicity--genotoxicity-and-gene-expression-changes-eli_2017_Food-and-Che	1	0.92682927	0.891748	1	1	0.64935065	0.99509804	0	4	0	14	39	0
Zonation-of-Ribosomal-DNA-Transcription-Defines-a-Stem-Cell-H_2020_Cell-Stem	0.98064516	0.93023256	0	0	1	0	0	0	7	0	0	0	69
CRISPR-Cas9-based-inactivation-of-human-papillomavirus-oncogenes-E_2021_Viro	1	0.93333333	0.99884259	1	1	0.52356021	0	7	0	0	0	0	53
Metabolic-Profiling-Using-Stable-Isotope-Tracing-Reveals-Distinct-P_2019_Imm	0.96170213	0.93617021	0	0	1	0	0	0	7	0	0	0	57
Targeting-Stromal-Glutamine-Synthetase-in-Tumors-Disrupts-Tumo_2016_Cell-Met	1	0.93023256	0	0	0	0	0	0	0	7	0	0	30
A-novel--lineage-primed-prestalk-cell-subtype-involved-in_2016_Developmental	0.92307692	0.93333333	0.99509403	0.98666667	1	0.57142857	0.94390244	0	8	0	5	54	0
Preclinical-assessment-of-transplantable-human-nasal-muco_2021_Regenerative-	1	0.93023256	0.81202405	1	1	0.88571429	0.99358974	4	1	0	16	1	0
CD133--cells-derived-from-skeletal-muscles-of-Duchenne-muscular_2018_Stem-Ce	1	0.92682927	0.28711057	1	1	0.64788732	0.99242424	4	3	0	8	19	0
Transplantation-of-encapsulated-human-Leydig-like-cell_2021_Molecular-and-Ce	1	0.93023256	0.99885057	1	1	0.59911894	0	0	8	0	0	0	73
LncRNA-THOR-increases-the-stemness-of-gastric-cancer-c_2018_Biomedicine---Ph	1	0.93617021	0.99739719	1	1	0.58479532	0.99528302	0	5	0	33	1	0
Proliferating-Transitory-T-Cells-with-an-Effector-like-Transcriptio_2019_Imm	0.8115942	0.93617021	0	0	1	0	0	0	7	0	0	0	74
Lineage-tracing-of-col10a1-cells-identifies-distinct-progenito_2019_Developm	0.21333333	0.93333333	0.9291498	0.98958333	1	0.54929577	0.96612466	0	9	0	6	42	0
Analysis-of-Prostate-Cancer-Tumor-Microenvironment-Identifi_2021_European-Ur	1	0.93333333	0.68284684	1	1	0.66153846	0.51666667	2	3	0	7	25	0
Cell-cycle-induction-in-human-cardiomyocytes-is-dependent-on-b_2021_Redox-Bi	1	0.93617021	0.96989691	0	0	0	0	0	0	7	0	0	60
Comparative-Analysis-and-Refinement-of-Human-PSC-Derived-Kidney_2018_Cell-St	0.98591549	0.93023256	0	0	1	0	0	0	7	0	0	0	62
Single-Cell-Mass-Cytometry-Analysis-of-the-Human-Endocrine_2016_Cell-Metabol	1	0.93023256	0	0	0	0	0	0	0	7	0	0	64
The-observation-of-high-hypotonicity-manipulating-cell-division_2019_Heliyon	1	0.94117647	0.99516908	1	1	0.55395683	0.96060606	5	0	0	34	6	0
Multivariate-Control-of-Transcript-to-Protein-Variability-in-S_2018_Cell-Sys	1	0.93023256	0	0	1	0	0	0	5	0	0	0	64
Microglia-alterations-in-neurodegenerative-diseases-and-thei_2020_Progress-i	1	0.94545455	0.32194557	1	0.80645161	0.40659341	1	0	3	0	0	53	0
Extracellular-Spike-Waveform-Dissociates-Four-Functionally-Di_2019_Current-B	1	0.92682927	0	0	1	0	0	0	7	0	0	0	52
Distinct-pro-inflammatory-properties-of-myeloid-cell-der_2021_Journal-of-Bio	0.98507463	0.93023256	0	0	0	0	0	0	0	12	0	0	88
Single-Cell-Transcriptomic-Analysis-of-Primary-and-Metastatic-Tumor-_2017_Ce	1	0.93023256	0	0	1	0	0	0	7	0	0	0	52
Hippo-Kinases-Mst1-and-Mst2-Sense-and-Amplify-IL-2R-STAT5-Signalin_2018_Immu	1	0.93617021	0	0	1	0	0	0	7	0	0	0	38
Altered-distributions-and-functions-of-natural-killer-T-cells-_2021_Journal-	1	0.94339623	0.90179641	1	1	0.6	0	2	6	0	0	0	52
A-Single-Cell-Transcriptomic-Atlas-of-Human-Neocortical-Developmen_2019_Neur	1	0.93617021	0	0	0	0	0	0	0	8	0	0	75
Non-conventional-Inhibitory-CD4-Foxp3-PD-1hi-T-Cells-as-a-Biomar_2018_Cancer	0.48275862	0.93333333	0	0	1	0	0	0	7	0	0	0	66
An-operation-strategy-for-mitigating-the-degradation-of-so_2021_Journal-of-P	1	0.94339623	0.9914098	1	1	0.55769231	0	3	5	0	8	1	0
Long-Term-Engraftment-of-Primary-Bone-Marrow-Stromal-Cells-Repai_2017_Cell-S	1	0.93023256	0	0	1	0	0	0	7	0	0	0	45
Promoter--transgene--and-cell-line-effects-in-the-transfect_2016_Biotechnolo	1	0.93023256	0	1	1	0.63354037	0.99390244	0	2	0	13	16	0
Targeted-Activation-of-Hippocampal-Place-Cells-Drives-Memory-Guided_2020_Cel	1	0.93023256	0	0	1	0	0	0	5	0	0	0	106
Wnt-signaling-positively-regulates-endothelial-cell-fate-spe_2017_Developmen	0.98604651	0.93333333	0.17433414	0.97637795	0.86666667	0.425	0.96612466	1	6	0	6	75	0
The-squamous-cell-carcinoma-cell-line-OM-1-retains-both-p_2021_Biochemistry-	1	0.93617021	0.99802761	1	1	0.78125	0	3	1	0	22	1	0
Liver-Resident-Memory-CD8--T-Cells-Form-a-Front-Line-Defense-agai_2016_Immun	0.42307692	0.93617021	0	0	0	0	0	0	0	7	0	0	44
Application-of-a-novel-HiBiT-peptide-tag-for-monitor_2017_Biochemistry-and-B	1	0.93333333	0.99454049	1	1	0.71005917	0.99615385	0	3	0	16	1	0
Systematic-analysis-of-different-pluripotent-stem-cell-derive_2020_Vascular-	1	0.93023256	0.94206009	0.98888889	0.6	0.63967611	0.68140244	1	5	0	32	23	0
Peptide-gels-of-fully-defined-composition-and-mechanics-for-pro_2020_Matrix-	1	0.93617021	0.99794521	0	1	0.14976959	0	3	7	0	51	1	0
Pharmacokinetic-functions-of-human-induced-pluripoten_2020_Drug-Metabolism-a	1	0.93023256	0.93531948	0.99680511	1	0.75935829	0.99626866	2	3	0	44	1	0
Isothiocyanate-Iberin-inhibits-cell-proliferation-and-induce_2021_Biomedicin	1	0.93877551	0.99916944	1	1	0.70408163	0	7	0	0	37	1	0
Cell-Type-Specific-Adhesiveness-and-Proliferation-Propensity-on_2020_Stem-Ce	0.97457627	0.93617021	0	0	0	0	0	0	0	6	0	0	35
Dengue-virus-susceptibility-in-novel-immortalized-myeloid-cells_2020_Heliyon	1	0.94117647	0.99762018	1	1	0.51711027	0.96060606	2	1	0	26	1	0
Derivation-and-characterization-of-putative-craniofacial-mesen_2018_Stem-Cel	1	0.92682927	0.44007376	0	1	0.74482759	0.99242424	1	4	0	9	43	0
Fufang-Xueshuantong-protects-retinal-vascular-endotheli_2019_Biomedicine---P	1	0.93877551	0.8960084	1	1	0.49411765	1	1	8	0	35	1	0
--Cyclodextrin-induces-the-differentiation-of_2017_Biochimica-et-Biophysica-	0.98412698	0.93617021	0.64792176	0.98245614	1	0.59036145	0.91	1	6	0	15	19	0
Glypican-5-is-a-tumor-suppressor-in-non-small-c_2016_Biochemistry-and-Biophy	1	0.93333333	0.99872774	1	1	0.62820513	0.99615385	4	0	0	21	1	0
Metformin-inhibits-cell-proliferation-in-SKM-1-cell_2019_Journal-of-Pharmaco	1	0.93023256	0.74709743	0.98412698	1	0.77777778	0.99615385	0	6	0	8	36	0
Expression-and-Functional-Characterization-of-the-BNIP3-P_2017_Translational	1	0.93617021	0.995	0	1	0.09034908	0	0	3	0	13	20	0
Ectopic-Germ-Cells-Can-Induce-Niche-like-Enwrapment-by-Neigh_2019_Current-Bi	1	0.92682927	0	0	1	0	0	1	5	0	0	0	69
The-Microbial-Metabolite-Butyrate-Stimulates-Bone-Formation-via-T-_2018_Immu	1	0.93617021	0	0	1	0	0	0	7	0	0	0	65
Differentiation-of-cardiomyocyte-like-cells-from-human-amniotic-flui_2020_He	0.98909091	0.94117647	0.97472527	0.99262899	1	0.43983402	0.96060606	6	2	0	58	20	0
RAS-P21-Protein-Activator-3--RASA3--Specifically-Promotes-Pathogeni_2018_Imm	0.98734177	0.93617021	0	0	1	0	0	0	6	0	0	0	60
Iterative-and-Complex-Asymmetric-Divisions-Control-Cell-Volume_2019_Current-	0.86075949	0.92682927	0	0	1	0	0	0	5	0	0	0	51
Single-Cell-RNA-Sequencing-Analysis-Reveals-Sequential-Cell-Fa_2018_Cell-Ste	1	0.93023256	0	0	0	0	0	0	0	7	0	0	42
Chromosome-choreography-during-the-non-binary-cell-cycle-of-_2021_Current-Bi	1	0.92682927	0	0	0.32098765	0	0	0	7	0	0	0	87
Hsf1-promotes-hematopoietic-stem-cell-fitness-and-proteostasis-_2021_Cell-St	0.8125	0.93023256	0	0	1	0	0	0	7	0	0	0	95
Demethylation-of-an-NF--B-enhancer-element-orchestrates-iNO_2016_Osteoarthri	0	0.93023256	0	1	0.81818182	0.11410788	0.99528302	1	6	0	9	34	0
Dendritic-Cells-Coordinate-the-Development-and-Homeostasis-of-Org_2016_Immun	0.98181818	0.93617021	0	0	0.96969697	0	0	0	7	0	0	0	45
Primula-vulgaris-extract-induces-cell-cycle-arrest-a_2018_Journal-of-Pharmac	0	0.93023256	0.75865339	0.98333333	1	0.90540541	0.99603175	0	4	0	21	3	0
ShapeMetrics--A-userfriendly-pipeline-for-3D-cell-segment_2020_Developmental	1	0.93333333	0.99792961	1	1	0.75294118	0.96612466	0	7	0	2	17	0
Immune-signature-of-tumor-infiltrating-immune-cells-pred_2020_International-	1	0.93877551	0.9992	1	1	0.51515152	1	3	3	0	26	6	0
Effects-of-Three-Dimensional-Platform-Stiffness-and-Layer-Dimens_2020_Engine	0	0.625	0	0	1	0	0	5	3	0	0	0	56
Cell-Cycle-Heterogeneity-Can-Generate-Robust-Cell-Type-P_2018_Developmental-	1	0.93617021	0	0	0	0	0	0	0	7	0	0	47
Memory-B-Cells-Activate-Brain-Homing--Autoreactive-CD4--T-Cells-in-_2018_Cel	0.78632479	0.93023256	0	0	0	0	0	0	0	7	0	0	62
SialoPen-peptides-are-new-cationic-foldamers-with-remarkable-cell_2020_Heliy	1	0.94117647	0.90135635	1	1	0.39298246	0.96060606	1	7	0	7	40	0
Expression-of-NK-cell-receptor-ligands-in-primary-colorectal-ca_2020_Molecul	1	0.93617021	0.96935139	1	0	0	0	0	0	7	0	0	56
Component-based-modelling-of-PEM-fuel-cell_2017_International-Journal-of-Hyd	1	0.94117647	0.14460285	0	0	0	0	0	0	16	0	0	31
Dek-Modulates-Global-Intron-Retention-during-Muscle-Stem-_2020_Developmental	1	0.93617021	0	0	1	0	0	0	7	0	0	0	82
#NAME?	0	0.93023256	0	0	1	0	0	0	4	0	0	0	36
PROKR1-delivery-by-cell-derived-vesicles-restore_2021_Nanomedicine--Nanotech	0.81761006	0.93333333	0.66774716	0	0	0	0	0	0	6	0	0	50
Polysaccharides-from-Hedyotis-diffusa-enhance-the-antit_2019_Biomedicine---P	0.35185185	0.93877551	0.96171171	0.97402597	1	0.81333333	1	0	7	0	37	1	0
Bleb-Expansion-in-Migrating-Cells-Depends-on-Supply-of-Memb_2017_Development	1	0.93617021	0	0	0	0	0	0	0	6	0	0	68
Mitochondrial-Fission-Promotes-the-Continued-Clearance-of-Apoptotic_2017_Cel	1	0.93023256	0	0	1	0	0	0	7	0	0	0	49
Development-and-Application-of-High-Throughput-Single-Cell-Lipid-P_2020_iSci	0.82080925	0	0	0	0	0	0	0	0	5	0	0	34
Integration-of-Multiple-Metabolic-Signals-Determines-Cell-Fa_2018_Molecular-	1	0.93617021	0	0	0	0	0	0	0	6	0	0	74
MicroRNA-370-inhibits-the-proliferation--invasion-and_2018_Journal-of-Pharma	1	0.93023256	0.99596593	1	1	0.68531469	0.99615385	0	7	0	3	23	0
Interactome-Analysis-of-Microtubule-targeting-Agent_2017_Genomics--Proteomic	0.28358209	0.92682927	0.99343103	0	0.70422535	0	0.99615385	0	3	0	0	0	49
Cell-Competition-Drives-the-Formation-of-Metastatic-Tumors-in-_2016_Current-	0.72483221	0.92682927	0	0	1	0	0	0	7	0	0	0	44
Replacement-of-Lost-Lgr5-Positive-Stem-Cells-through-Plasticit_2016_Cell-Ste	0.32380952	0.93023256	0	0	0	0	0	0	0	6	0	0	47
Yokukansan--a-Kampo-medicine--enhances-the-level-of-neuronal-lineag_2019_Hel	1	0.94117647	0.34882387	1	1	0.41877256	0.96060606	1	4	0	32	1	0
Cytotoxic-T-Cells-Use-Mechanical-Force-to-Potentiate-Target-Cell-Ki_2016_Cel	1	0.93023256	0	0	1	0	0	0	7	0	0	0	56
Immune-cells-in-lens-injury-repair-and-fibrosi_2021_Experimental-Eye-Researc	1	0.93333333	0.99922541	1	1	0.9614792	0	0	7	0	0	0	118
A-novel-group-of-secretory-cells-regulates-development-of-the-i_2019_Develop	1	0.93333333	0.99771429	0.9787234	1	0.64473684	0.96612466	0	9	0	2	62	0
Repression-of-Stress-Induced-LINE-1-Expression-Protects-Cancer-C_2017_Cancer	1	0.93333333	0	0	0	0	0	0	0	7	0	0	74
Local-Cellular-and-Cytokine-Cues-in-the-Spleen-Regulate-In-Situ-T-_2016_Immu	0.95336788	0.93617021	0	0	1	0	0	0	6	0	0	0	46
Actomyosin-Driven-Tension-at-Compartmental-Boundaries-Orients_2018_Developme	0.96907216	0.93617021	0	0	1	0	0	0	6	0	0	0	83
Robotic-Automation-of-In-Vivo-Two-Photon-Targeted-Whole-Cell-Patch_2017_Neur	0.99363057	0.93617021	0	0	0	0	0	0	0	4	0	0	33
Micro-scaled-topographies-direct-differentiation-of-human_2019_Acta-Biomater	1	0.93617021	0.83769339	1	1	0.66666667	0.94285714	1	5	0	27	3	0
Label-free-real-time-monitoring-of-the-BCR-triggered-activa_2021_Biosensors-	1	0.93333333	0.99917081	1	1	0.41525424	0	1	4	0	0	0	44
The-Transcription-Factor-Bhlhe40-Programs-Mitochondrial-Regulation_2019_Immu	0.83908046	0.93617021	0	0	1	0	0	0	7	0	0	0	75
Mouse-embryonic-stem-cells-resist-c-Jun-induced-differenti_2018_Cell-Regener	1	0.92307692	0.90569476	1	1	0.53588517	0.99242424	0	3	0	10	15	0
Reallocation-of-Olfactory-Cajal-Retzius-Cells-Shapes-Neocortex-Ar_2016_Neuro	1	0.93617021	0	0	0	0	0	0	0	7	0	0	90
Clearance-of-neurotoxic-peptides-and-proteins-by-me_2020_Experimental-Cell-R	1	0.93617021	0.45510318	1	1	0.56038647	0	0	4	0	25	5	0
A-novel-SIV-gag-specific-CD4-T-cell-clone-suppresses-SIVmac239-repl_2016_Vir	0	0.93333333	0.99049881	0.97826087	1	0.77165354	0.98529412	1	7	0	0	45	0
Argonaute-miRNA-Complexes-Silence-Target-mRNAs-in-the-Nucleus_2018_Molecular	1	0.93617021	0	0	1	0	0	0	6	0	0	0	88
Optimizing-the-recovery-of-peripheral-blood-mononucle_2020_Hematology--Trans	0.98492462	0.93023256	0	0	1	0	0.03125	2	3	0	0	0	38
Pigment-Cell-Progenitors-in-Zebrafish-Remain-Multipotent-_2016_Developmental	0.97841727	0.93617021	0	0	1	0	0	0	7	0	0	0	46
Decidual-NK-Cells-Transfer-Granulysin-to-Selectively-Kill-Bacteria-_2020_Cel	1	0.93023256	0	0	0.85714286	0	0	0	7	0	0	0	40
Foxp1-Is-Indispensable-for-Ductal-Morphogenesis-and-Controls_2018_Developmen	1	0.93617021	0	0	1	0.00573066	0	0	7	0	0	0	73
The-Mechanosensitive-Ion-Channel-MSL10-Potentiates-Responses-t_2020_Current-	0.875	0.92682927	0	0	0	0	0	0	0	6	0	0	111
Amino-Acids-Rather-than-Glucose-Account-for-the-Majority-of-_2016_Developmen	1	0.93617021	0	0	0.96	0	0	3	3	0	0	0	64
How-to-reduce-the-greenhouse-gas-emissions-and-air-pollution-_2021_Environme	1	0.93877551	0.99950763	0.99319728	1	0.46666667	0	3	11	0	0	0	39
A-multiple-funnels-cell-culture-insert-for-the-scale-up-pr_2017_Regenerative	1	0.93023256	0.81654086	1	1	0.72189349	0.99358974	5	2	0	39	1	0
Circ-SHPRH-suppresses-cadmium-induced-transformation-of_2021_Ecotoxicology-a	1	0.93877551	0.9992284	1	1	0.56221198	0	6	0	0	0	0	44
An-unregulated-regulator--Vasa-expression-in-the-developme_2016_Developmenta	1	0.93333333	0.99658237	1	1	0.9982238	0.96612466	0	2	0	1	96	0
Single-Cell-RNA-Seq-Analysis-of-Infiltrating-Neoplastic-Cells-a_2017_Cell-Re	0.98342541	0.93617021	0	0	0	0	0	0	0	5	0	0	32
Palbociclib-induces-DNA-damage-and-inhibits-DNA-repai_2020_Journal-of-the-Fo	0.22916667	0.93023256	0	0.92436975	0	0	0	0	0	7	0	0	46
Resolving-Fates-and-Single-Cell-Transcriptomes-of-Hematopoieti_2020_Cell-Ste	0.86227545	0.93023256	0	0	1	0	0	0	7	0	0	0	55
Ultra-efficient-sequencing-of-T-Cell-receptor-repertoires-reveal_2020_EBioMe	0.98550725	0.93617021	0.92030414	0.976	1	0.50761421	1	2	4	0	52	5	0
The-deubiquitinase-USP10-restores-PTEN-activity-and-inh_2021_Journal-of-Biol	1	0.93023256	0	0	1	0.04500703	0	0	6	0	0	0	39
Anticancer-activities-of-selected-Emirati-Date--Phoenix-_2020_Saudi-Journal-	0.5125	0.93023256	0.9238221	0.99310345	1	0.64197531	0.99615385	3	1	0	6	26	0
Validation-of-the-single-platform-ISHAGE-protocol-for-e_2020_Hematology--Tra	1	0.93023256	0	0	1	0	0.03125	0	6	0	0	0	21
CaMKII--Expression-Defines-Two-Functionally-Distinct-Population_2017_Current	0.97716895	0.92682927	0	0	1	0	0	0	7	0	0	0	56
Niche-Specific-Factors-Dynamically-Regulate-Sebaceous-Glan_2019_Developmenta	0.9787234	0.93617021	0	0	1	0	0	0	7	0	0	0	73
Synergic-radiosensitization-of-sinomenine-hydrochloride-and_2021_Translation	1	0.93877551	0.99597586	1	1	0.1283293	0	4	2	0	46	4	0
Accuracy-of-spiked-cell-counting-methods-for-designing-a-pre-clini_2020_Heli	1	0.94117647	0.94089013	1	1	0.46215139	0.96060606	3	1	0	16	8	0
Nanotopography-controls-cell-cycle-changes-involved-with-skelet_2017_Biomate	1	0.94915254	0.91244676	1	1	0.69662921	0.99	0	4	0	26	20	0
Gs--dependent-signaling-is-required-for-postnatal-establis_2021_Molecular-Me	0.05	0.93877551	0.79389998	0.98684211	0	0	0	0	0	5	0	0	67
Non-cleavable-talin-rescues-defect-in-the-T-cell-conjugation-_2016_Immunolog	0.98342541	0.93333333	0	1	1	0	0.99285714	0	4	0	0	0	61
Mechanical-Genomics-Identifies-Diverse-Modulators-of-Bacteria_2016_Cell-Syst	0.97810219	0.93023256	0	0	0.95652174	0	0	0	5	0	0	0	53
Experimental-pancreatitis-is-characterized-by-rapid-T-cell-activa_2020_Pancr	1	0.92682927	0.81032172	0.94736842	1	0.22151899	0.99074074	0	4	0	41	13	0
Mechanochemical-Polarization-of-Contiguous-Cell-Walls-Shap_2017_Developmenta	1	0.93617021	0	0	0	0	0	0	0	7	0	0	68
Pharmacological-exposures-may-precipitate-craniosynostosis-_2019_Stem-Cell-R	1	0.93023256	0.99626866	1	1	0.6627907	1	2	3	0	13	58	0
Polyamine-metabolism-is-a-central-determinant-of-helper-T-cell-line_2021_Cel	0.97058824	0.93023256	0	0	1	0	0	0	7	0	0	0	74
Merkel-cell-polyomavirus-is-implicated-in-a-subset-of-Merk_2019_Microbial-Pa	1	0.94117647	0.99916667	1	1	0.71361502	1	0	1	0	10	44	0
Single-and-double-modified-salinomycin-analogs-target-s_2021_Biomedicine---P	1	0.93877551	0.95977918	1	1	0.67777778	0	3	6	0	68	27	0
Distinct-Regulation-of-Th17-and-Th1-Cell-Differentiation-by-Glutamin_2018_Ce	1	0.93023256	0	0	1	0	0.2952381	0	7	0	0	0	56
An-Effective-Feedback-Loop-between-Cell-Cell-Contact-Duratio_2017_Developmen	1	0.93617021	0	0	0	0	0	0	0	7	0	0	67
SERGIO--A-Single-Cell-Expression-Simulator-Guided-by-Gene-Reg_2020_Cell-Syst	1	0.93023256	0	0	1	0	0	0	7	0	0	0	85
Strawberry-tree-honey-in-combination-with-5-fluorouracil-_2021_Food-and-Chem	1	0.93023256	0.99869622	1	1	0.53218884	0	8	0	0	0	0	38
The-Transcription-Factor-Ets1-Suppresses-T-Follicular-Helper-Type-2_2018_Imm	1	0.93617021	0	0	1	0	0	0	7	0	0	0	56
Differential-Alternative-Polyadenylation-Landscapes-Mediate-Hema_2020_Cell-S	1	0.93023256	0	0	1	0.00725953	0	0	7	0	0	0	98
Abscission-Couples-Cell-Division-to-Embryonic-Stem-Cel_2020_Developmental-Ce	1	0.93617021	0	0	1	0	0	0	7	0	0	0	64
Inactivation-of-Tsc2-in-Mesoderm-Derived-Cells-Causes-P_2016_The-American-Jo	0.25	0.93617021	0	0	1	0.26666667	0.62089202	0	5	0	0	4	0
Post-invasion-events-after-infection-with-Staphylococcus-_2016_Clinical-Micr	0.44720497	0.92682927	0.83271375	0.97206704	1	0.11936937	0.99615385	0	5	0	27	3	0
Regulation-of-B-cell-functions-by-S-nitrosoglutathione-in-th_2021_Redox-Biol	0.63636364	0.93617021	0.99733096	0.99107143	0	0	0	0	0	6	0	0	114
TGF--induces-stemness-through-non-canonical-AKT-FOXO3a-axis-in_2019_EBioMedi	0	0.93333333	0.95868465	1	1	0.3058104	0.99	4	2	0	28	27	0
Auto-regeneration-of-mice-testicle-seminiferous-tubule_2016_Asian-Pacific-Jo	0.14814815	0.93023256	0.96495024	1	1	0.7125	0.45707071	1	1	0	20	1	0
Single-cell-cloning-enables-the-selection-of-more-productive-_2018_Biotechno	0.63414634	0.93333333	0	0.99574468	1	0.30287206	0.97117517	1	5	0	51	1	0
Large-Scale-HLA-Tetramer-Tracking-of-T-Cells-during-Dengue-Infectio_2019_Imm	1	0.93617021	0	0	1	0	0	0	7	0	0	0	81
Human-NPCs-can-degrade---syn-fibrils-and-transfer-them-prefer_2019_Neurobiol	0.98319328	0.93023256	0.98891353	1	1	0.77777778	1	0	5	0	5	54	0
Beta-Cell-Dedifferentiation-Induced-by-IRE1--Deletion-Preve_2020_Cell-Metabo	0.98529412	0.93023256	0	0	0	0	0	0	0	7	0	0	88
Impact-of-Genetic-Polymorphisms-on-Human-Immune-Cell-Gene-Expressio_2018_Cel	1	0.93023256	0	0	1	0	0	0	6	0	0	0	66
Distinct-molecular-profile-and-restricted-stem-cell-potential-d_2020_Stem-Ce	1	0.93023256	0.99912892	1	1	0.63255814	0	1	5	0	0	0	83
Lens-epithelial-cells-induced-pluripotent-stem-cells-as-a_2019_Biochemistry-	0.99212598	0.93617021	0.84536958	0.98492462	1	0.5060241	1	1	2	0	5	33	0
Genome-wide-CRISPR-Screens-in-Primary-Human-T-Cells-Reveal-Key-Regul_2018_Ce	1	0.93023256	0	0	1	0	0	0	6	0	0	0	71
Propagating-Wave-of-ERK-Activation-Orients-Collective-Ce_2017_Developmental-	1	0.93617021	0	0	1	0	0	0	7	0	0	0	60
Salvianolic-acid-A-reverses-cisplatin-resistance-in-lun_2017_Journal-of-Phar	1	0.93023256	0.99736426	1	1	0.57647059	0.99615385	0	5	0	3	30	0
Limbal-epithelial-stem-cell-activity-and-corneal-epithelial-_2018_Stem-Cell-	1	0.92682927	0.98682725	1	1	0.67241379	0.99242424	3	5	0	11	55	0
SETDB1-modulates-the-differentiation-of-both-the-crystal-c_2019_Developmenta	0.93670886	0.93333333	0.99580336	1	1	0.54726368	0.96612466	0	5	0	14	72	0
Cell-density-dependent-regulation-of-microcystin-syntheta_2021_Ecotoxicology	0.57711443	0.93877551	0.99722992	0.99526066	1	0.48076923	0	0	4	0	0	0	60
HLA-DR15-Molecules-Jointly-Shape-an-Autoreactive-T-Cell-Repertoire-_2020_Cel	1	0.93023256	0	0	1	0	0	0	7	0	0	0	100
Increased-insulin-sensitivity-and-diminished-pancreatic-beta-cell_2021_Metab	0.23529412	0.94117647	0.93078913	1	1	0.6097561	0.86627907	0	5	0	46	1	0
Genetically-programmed--mesenchymal-stromal-cell-laden--a_2020_Journal-of-Co	0.98989899	0.93877551	0.43135246	0.99459459	1	0.72189349	0.94528302	6	2	0	10	38	0
Combined-Single-Cell-Profiling-of-lncRNAs-and-Functional-Screeni_2019_Cell-S	0.98795181	0.93023256	0	0	1	0	0	0	7	0	0	0	58
Plant-derived-coumestrol-phytochemical-targets-human-skin-car_2021_Saudi-Jou	1	0.93023256	0.92275574	1	1	0.76271186	0.99615385	2	5	0	0	37	0
Effects-of-conditioned-media-from-human-umbilical-cord-bl_2020_Biomedicine--	1	0.93877551	0.99911739	1	1	0.77777778	0	5	1	0	36	1	0
A-T-Cell-Receptor-Locus-Harbors-a-Malaria-Specific-Immune-Respo_2017_Immunit	0.97478992	0.93617021	0	0	1	0	0	0	7	0	0	0	78
Mesenchymal-stem-cells-for-treatment-of-steroid-resistant-acut_2017_Liver-Re	1	0.93617021	0.85832757	1	1	0.68224299	0.99074074	0	4	0	9	15	0
Epimedin-C-modulates-the-balance-between-Th9-cells-and-Treg-_2020_Pulmonary-	1	0.93333333	0.89814222	1	0	0	0	0	0	9	0	0	70
Elastic-hysteresis-loop-acts-as-cell-defor_2020_Biochimica-et-Biophysica-Act	1	0.93877551	0.99897959	1	1	0.67586207	0.85615079	1	5	0	49	1	0
B-Cell-Specific-Diversion-of-Glucose-Carbon-Utilization-Reveals-a-Un_2018_Ce	0.98395722	0.93023256	0	0	1	0	0	0	7	0	0	0	38
The-production-and-secretion-of-complement-component-C1q_2016_Molecular-Immu	1	0.93617021	0	0.94117647	1	0	0.99358974	0	3	0	0	0	33
Mesenchymal-stem-cells-proliferation-and-remote-manipulation_2020_Biotechnol	1	0.93333333	0	1	1	0.62780269	0.97117517	1	3	0	22	1	0
Checkpoint-adaptation-in-recombination-deficient-cells-drives-ane_2020_DNA-R	0.9893617	0.93877551	0.11480687	1	1	0.52356021	1	0	6	0	25	69	0
Conditioned-media-from-human-umbilical-cord-blood-deriv_2018_Biochemistry-an	1	0.93333333	0.98368883	1	1	0.52972973	0.99615385	2	2	0	35	1	0
Constant-rate-heating-induced-thermal-runaway-in-18650-type-_2021_Journal-of	0.44295302	0.94339623	0.68585426	1	1	0.36199095	0	4	2	0	0	0	47
Dysregulated-expression-of-miR-642a-5p-and-its-target-receptor_2021_Journal-	1	0.93023256	0.99895833	1	1	0.48275862	0	0	6	0	0	0	37
Rare-Pulmonary-Neuroendocrine-Cells-Are-Stem-Cells-Regulated-by-Rb-_2019_Cel	1	0.93023256	0	0	0	0	0	0	0	7	0	0	76
Hematopoietic-Stem-Cells-Count-and-Remember-Self-Renewal-Divisions_2016_Cell	1	0.93023256	0	0	1	0	0	0	6	0	0	0	46
A-Tug-of-War-between-Cell-Shape-and-Polarity-Controls-Division_2019_Developm	1	0.93617021	0	0	1	0	0	0	7	0	0	0	47
The-inhibitors-of-KDM4-and-KDM6-histone-lysine-demethy_2021_European-Journal	1	0.93333333	0.99906629	1	1	0.56164384	0	1	5	0	0	0	45
Recombinant-human-granulocyte-colony-stimulating-fa_2017_Egyptian-Journal-of	1	0.93333333	0.79303961	1	1	0.36437247	0.99725275	4	0	0	18	1	0
WNT-Mediated-Regulation-of-FOXO1-Constitutes-a-Critical-Axis-_2017_Developme	1	0.93617021	0	0	1	0	0	0	5	0	0	0	52
mTORC1-and-SIRT1-Cooperate-to-Foster-Expansion-of-Gut-Adult-Stem-Cel_2016_Ce	1	0.93023256	0	0	1	0	0.21968439	0	7	0	0	0	50
The-depths-of-PD-1-function-within-the-tumor-microenv_2021_Seminars-in-Cance	1	0.94339623	0.97981651	1	0	0	0	0	0	5	0	0	172
Comparison-of-biological-and-transcriptomic-effects-of-co_2021_Ecotoxicology	1	0.93877551	0.99870884	1	1	0.51546392	0	5	1	0	0	0	38
Biocompatibility-analysis-of-high-molecular-weight-chitos_2020_Biochemistry-	0.66666667	0.93617021	0.99800399	0.98484848	1	0.52688172	0	0	4	0	45	31	0
Selective-induction-of-targeted-cell-death-and-elimin_2020_Biochemistry-and-	1	0.93617021	0.99839658	1	1	0.66079295	0	0	4	0	26	1	0
Age-related-oxidative-stress-confines-damage-responsive-Bmi1--ce_2019_Redox-	0.67549669	0.93617021	0.57530266	1	1	0.65142857	1	0	5	0	16	47	0
Therapeutic-effects-of-mesenchymal-stem-cells-on-cu_2020_Journal-of-Global-A	0.9132948	0.93023256	0	1	1	0.64772727	0.99675325	0	7	0	29	16	0
Phenothiazines-alter-plasma-membrane-properties-and-sens_2021_Journal-of-Bio	0.99534884	0.93023256	0	0	1	0.04552352	0	0	7	0	0	0	69
PEGylated-IL-10--Pegilodecakin--Induces-Systemic-Immune-Activation_2018_Canc	0.66666667	0.93333333	0	0	1	0	0.09856035	0	7	0	0	0	50
LDHA-Associated-Lactic-Acid-Production-Blunts-Tumor-Immunosu_2016_Cell-Metab	1	0.93023256	0	0	1	0	0	0	7	0	0	0	37
SUMO-Safeguards-Somatic-and-Pluripotent-Cell-Identities-by-En_2018_Cell-Stem	1	0.93023256	0	0	0	0	0	0	0	7	0	0	55
Inter-laboratory-variability-of-A549-epithelial-cells-grown-_2021_Toxicology	1	0.93023256	0.99868363	0.9947644	1	0.49746193	0	3	2	0	0	0	52
The-Synchronization-of-Replication-and-Division-Cycles-in-Individua_2016_Cel	0.92307692	0.93023256	0	0	1	0	0	0	7	0	0	0	44
Reconstruction-of-Cell-type-Specific-Interactomes-at-Single-C_2019_Cell-Syst	0.97709924	0.93023256	0	0	1	0	0	1	4	0	0	0	38
Distribution-of-mechanical-stress-in-the-E_2018_Biochimica-et-Biophysica-Act	0.72164948	0.93617021	0.9787234	1	1	0.57309942	0.88157895	1	6	0	33	55	0
NOX4-mediated-ROS-production-induces-apoptotic-cell-death-via-dow_2017_Redox	1	0.93333333	0.99713467	1	1	0.56	0.99	0	9	0	24	51	0
Phoenixin-14-stimulates-proliferation-and-i_2019_Biochimica-et-Biophysica-Ac	1	0.93877551	0.99776286	1	1	0.4640884	0.91216216	2	5	0	46	11	0
Transcriptome-landscape-of-double-negative-T-cells-by-s_2021_Journal-of-Auto	1	0.93333333	0.99752781	1	1	0.45887446	0	0	6	0	35	29	0
CD8-T-cells-from-patients-with-cirrhosis-display-a-phenotype-tha_2019_EBioMe	0.1971831	0.93333333	0.46824058	0.99224806	0.78571429	0.59060403	0.99	0	6	0	26	1	0
Estrogen-induces-cell-proliferation-by-promoting-ABC_2018_Biochemistry-and-B	0.98224852	0.93333333	0.99292324	0.98989899	1	0.57142857	0.99615385	0	4	0	24	1	0
Desmoglein-3-acts-as-a-pro-survival-protein-by-suppressin_2019_Mechanisms-of	1	0.93023256	0.99288538	1	1	0.52713178	1	5	2	0	8	32	0
Mechanical-stimulation-promotes-the-proliferation-and-the-c_2019_Biomedicine	0.9707113	0.93877551	0.99680511	1	1	0.63076923	1	3	1	0	55	3	0
Benchmarked-approaches-for-reconstruction-of-in-vitro-cell-lineag_2021_Cell-	0.51282051	0.93023256	0	0	0	0	0	0	0	6	0	0	42
A-single-cell-guide-to-retinal-development--Cell-fate-decis_2021_Development	1	0.93333333	0.99203476	0.98841699	1	0.72881356	0.99390244	1	3	0	7	205	0
Modeling-cancer-progression-using-human-pluripotent-stem-ce_2020_Stem-Cell-R	1	0.93023256	0.99862069	1	1	0.77150538	0	2	0	0	0	0	158
RAB11FIP5-Expression-and-Altered-Natural-Killer-Cell-Function-Are-Ass_2018_C	0	0.93023256	0	0	1	0	0.11612903	0	7	0	0	0	78
Generation-of-Tumor-Reactive-T-Cells-by-Co-culture-of-Peripheral-Blo_2018_Ce	1	0.93023256	0	0	1	0	0	2	4	0	0	0	37
Cationic-liposomes-suppress-intracellular-calcium-i_2017_Biochimica-et-Bioph	1	0.93617021	0.9941349	1	1	0.56578947	0.88157895	1	4	0	34	3	0
The-Innate-Immune-Sensor-NLRC3-Acts-as-a-Rheostat-that-Fine-Tunes-_2018_Immu	1	0.93617021	0	0	0	0	0	0	0	7	0	0	39
Stem-Cell-Proliferation-Is-Kept-in-Check-by-the-Chromatin-Re_2019_Developmen	1	0.93617021	0	0	1	0	0	0	7	0	0	0	118
Bioavailable-wine-pomace-attenuates-oxalate-induced-type-II-epithel_2020_Hel	1	0.94117647	0.99636364	1	1	0.49230769	0.96060606	1	4	0	5	39	0
Distinct-Effector-B-Cells-Induced-by-Unregulated-Toll-like-Receptor_2018_Imm	1	0.93617021	0	0	0	0	0	0	0	7	0	0	49
Hormesis-enables-cells-to-handle-accumulating-toxic-metabolite_2017_Redox-Bi	0.98136646	0.93333333	0.99228225	1	1	0.56481481	0.99	0	7	0	25	42	0
Genetically-Encoded-Tools-for-Optical-Dissection-of-the-Mamm_2017_Molecular-	1	0.93617021	0	0	1	0	0	0	6	0	0	0	52
CD4--T-cell-activation--function--and-metabolism-are_2018_Journal-of-Immunol	0.07594937	0.92682927	0.99541858	0	1	0.40692641	0.99576271	0	6	0	1	15	0
Insulin-Receptor-Mediated-Stimulation-Boosts-T-Cell-Immunity-_2018_Cell-Meta	0.98181818	0.93023256	0	0	1	0	0	0	5	0	0	0	53
Regulators-of-gene-expression-in-Enteric-Neural-Crest-Cell_2016_Developmenta	1	0.93333333	0.99669148	1	1	0.61111111	0.96612466	3	2	0	0	80	0
The-Adder-Phenomenon-Emerges-from-Independent-Control-of-Pre--_2017_Current-	0.76129032	0.92682927	0	0	1	0	0	0	6	0	0	0	46
Segmental-pairs-of-giant-insect-cells-discharge-presumptiv_2016_Developmenta	1	0.93333333	0.99787866	1	1	0.70588235	0.94390244	1	4	0	2	18	0
Characterization-of-stem-cells-associated-with-seminiferous-tu_2019_Stem-Cel	1	0.93023256	0.99647577	1	1	0.52736318	1	6	1	0	3	37	0
Single-Cell-Analysis-of-Diverse-Pathogen-Responses-Defines-a-Mol_2019_Cell-S	0.97087379	0.93023256	0	0	1	0	0	0	4	0	0	0	55
Elf5-is-a-principal-cell-lineage-specific-transcription-facto_2017_Developme	0.84656085	0.93333333	0.98638614	1	1	0.52307692	0.96612466	0	9	0	10	53	0
Electrical-stimulation-of-titanium-to-promote-stem-cell-ori_2021_Acta-Biomat	1	0.93617021	0.79026713	0.99125364	1	0.70921986	0	3	1	0	139	1	0
The-efficacy-of-mesenchymal-stem-cells-in-bronchiolitis-obliteran_2019_EBioM	0.98305085	0.93333333	0.96590909	1	1	0.42367601	0.99	1	3	0	36	1	0
Divergent-JNK-Phosphorylation-of-HDAC3-in-Triple-Negative-Bre_2017_Cell-Chem	1	0.94117647	0	0	1	0	0	0	6	0	0	0	51
New-terpenic-and-phenolic-compounds-from-Suaeda-monoica-r_2021_Saudi-Pharmac	0.4964539	0.93023256	0.93476079	0.96774194	1	0.81333333	0	0	7	0	2	36	0
Child-mortality-from-sickle-cell-disease-in-Nigeria--a-model-_2021_The-Lance	1	0.78787879	0	0	0	0	0	0	0	3	0	0	28
Possibility-of-inhibiting-arthritis-and-joint-destruction-by-_2017_Regenerat	1	0.93023256	0.89532872	1	1	0.72289157	0.99358974	2	3	0	31	2	0
Epigenetic-Restoration-of-Fetal-like-IGF1-Signaling-Inhibits-_2018_Cell-Stem	1	0.93023256	0	0	0	0	0	0	0	7	0	0	76
Application-of-cell-growth-analysis-to-the-quality-assessment-o_2016_Regener	1	0.93023256	0.92422907	1	1	0.7195122	0.99358974	2	3	0	17	5	0
Single-Live-Cell-Monitoring-of-Protein-Turnover-Reveals-Intercel_2018_Molecu	1	0.93617021	0	0	1	0	0	0	6	0	0	0	40
Dysfunction-of-Natural-Killer-Cells-by-FBP1-Induced-Inhibition_2018_Cell-Met	1	0.93023256	0	0	0	0	0	0	0	6	0	0	61
Cancer-cell-foraging-to-explain-bone-specific-metastatic-progressio_2020_Bon	1	0.93333333	0.99895507	1	1	0.9258517	0	1	3	0	18	34	0
Patterning-of-human-epidermal-stem-cells-on-undulating-elasto_2019_Acta-Biom	0.98492462	0.93617021	0.79769959	1	1	0.63291139	0.94285714	6	0	0	16	16	0
Selenium-nanoparticles-as-new-strategy-to-potentiate----T-cell-an_2019_Bioma	0.98666667	0.95081967	0.98892707	1	1	0.53112033	1	1	7	0	26	21	0
Homeostatic-function-and-inflammatory-activation-_2021_Cellular-and-Molecula	0	0.93333333	0	0	1	0.17874396	0	0	6	0	0	0	39
Post-embryonic-changes-in-the-hindgut-of-honeybee-Apis-mellif_2017_Developme	0.525	0.93333333	0.93580501	1	0.91304348	0.54347826	0.94390244	0	8	0	0	62	0
High-MUC2-Mucin-Biosynthesis-in-Goblet-Cells-Impedes-Restit_2018_The-America	1	0.93617021	0	0	1	0.13490725	0.57638889	0	6	0	0	12	0
Tumor-Specific-T-Cell-Dysfunction-Is-a-Dynamic-Antigen-Driven-Diff_2016_Immu	0.98591549	0.93617021	0	0	1	0	0	0	6	0	0	0	57
Robustness-of-epithelial-sealing-is-an-emerging-property-of-_2021_Developmen	1	0.93617021	0	0	0.77777778	0	0	1	5	0	0	0	39
LAT1-inhibitor-JPH203-sensitizes-cancer-cells-to-radiation-_2021_Translation	1	0.93877551	0.998998	1	1	0.70967742	0	2	3	0	46	1	0
Comparing-the-bacterial-growth-potential-of-ultra-low-nutrient-dr_2021_Water	1	0.93877551	0.99142367	1	1	0.6741573	0	1	3	0	0	0	38
Identification-of-cross-reactive-CD8--T-cell-receptors-with-high_2021_Genes-	0.11483254	0.93617021	0.53313253	0.99047619	0	0	0	0	0	5	0	0	60
Depletion-of-Fractalkine-ameliorates-renal-injury-and-Treg_2021_Experimental	1	0.93617021	0.99831366	1	1	0.78362573	0	0	6	0	46	7	0
Dissection-of-Influenza-Infection-In-Vivo-by-Single-Cell-RNA_2018_Cell-Syste	0.62222222	0.93023256	0	0	1	0	0	0	5	0	0	0	33
Effects-of-gadolinium-based-magnetic-resonance-im_2020_Journal-of-Trace-Elem	1	0.93617021	0.98252766	1	1	0.64864865	0	2	6	0	25	2	0
Electron-and-proton-conductivity-of-Fe-N-C-cathodes-for-PE_2020_Electrochemi	1	0.93877551	0.99333333	1	1	0.81773399	1	1	0	0	17	4	0
Sensing-of-ATP-via-the-Purinergic-Receptor-P2RX7-Promotes-CD8--Trm-_2020_Imm	0.63030303	0.93617021	0	0	1	0	0	0	7	0	0	0	59
Accumulation-of-protoporphyrin-IX-in-medulloblast_2018_Journal-of-Photochemi	1	0.94545455	0	1	1	0.57627119	0.98888889	0	3	0	26	29	0
Second-look-arthroscopy-after-meniscus-repair-and-synovial-m_2021_Journal-of	0.99016393	0.92682927	0.8248731	0	1	0.69318182	0	7	2	0	7	25	0
Keratin-14-Positive-Precursor-Cells-Spawn-a-Population-of-Migr_2017_Stem-Cel	1	0.93617021	0	0	0	0	0	0	0	7	0	0	37
Generation-and-CRISPR-Cas9-editing-of-transformed-progenito_2017_Journal-of-	1	0.92682927	0.99354839	0.99641577	0.78947368	0.61261261	0.99576271	0	4	0	2	38	0
An-Integrated-Multi-omic-Single-Cell-Atlas-of-Human-B-Cell-Iden_2020_Immunit	1	0.93617021	0	0	1	0	0	0	6	0	0	0	57
Derivation-of-neural-stem-cells-from-human-teratomas_2019_Stem-Cell-Research	1	0.93023256	0.99387255	1	1	0.60122699	1	5	0	0	0	9	0
Transcription-Factors-Drive-Tet2-Mediated-Enhancer-Demethylat_2018_Cell-Stem	1	0.93023256	0	0	0	0	0	0	0	7	0	0	67
L-Arginine-Modulates-T-Cell-Metabolism-and-Enhances-Survival-and-An_2016_Cel	1	0.93023256	0	0	1	0.00803213	0	0	7	0	0	0	76
Rapid-and-accurate-analysis-of-stem-cell-derive_2018_Biochimica-et-Biophysic	1	0.93617021	0.86345148	1	1	0.625	0.91	1	3	0	59	1	0
Characterization-of-Rare--Dormant--and-Therapy-Resistant-Cells-_2016_Cancer-	1	0.93333333	0	0	1	0	0	0	8	0	0	0	42
Systemic-bacterial-infections-affect-dendrit_2021_International-Journal-of-M	1	0.93333333	0.47252747	0.98039216	0	0	0	0	0	5	0	0	77
Central-Nervous-System-Stromal-Cells-Control-Local-CD8--T-Cell-Res_2016_Immu	0.66197183	0.93617021	0	0	1	0	0	0	7	0	0	0	49
Application-value-of-CyTOF-2-mass-cytometer-technology-at_2019_Experimental-	1	0.93617021	0.99861687	1	1	0.47115385	0.97222222	3	0	0	31	1	0
3D-Printing-of-Cell-Container-Like-Scaffolds-for-Multicell-Tis_2020_Engineer	1	0.92682927	0.99713102	1	1	0.67647059	0.98913043	3	5	0	47	1	0
The-Salmonella-Effector-SteD-Mediates-MARCH8-Dependent-Ubiqui_2016_Cell-Host	0.05607477	0.93023256	0	0	0	0	0	0	0	6	0	0	30
In-vivo-maturation-of-human-embryonic-stem-cell-derived-_2016_Regenerative-T	0.99212598	0.93023256	0.73208379	1	1	0.47798742	0.99358974	2	3	0	20	4	0
Generating-and-evaluating-type-I-interferon-receptor-deficient-and-_2019_Vir	0.99285714	0.93333333	0.86879433	0.97761194	1	0.87640449	0.98529412	0	5	0	8	51	0
Fas-Promotes-T-Helper-17-Cell-Differentiation-and-Inhibits-T-Helper_2018_Imm	1	0.93617021	0	0	1	0	0	0	6	0	0	0	61
Cell-states-beyond-transcriptomics--Integrating-structural-organ_2021_Cell-S	1	0.93023256	0	0	1	0.00517799	0	0	7	0	0	0	108
Identification-of-islet-enriched-long-non-coding-RNAs-contr_2017_Molecular-M	0	0.93617021	0.76785714	1	0	0	0	0	0	8	0	0	52
In-vitro-differentiation-of-human-multilineage-dif_2018_Journal-of-Genetic-E	1	0.93023256	0.90826613	1	1	0.81879195	0.99712644	5	1	0	36	2	0
Human-Astrocyte-Maturation-Captured-in-3D-Cerebral-Cortical-Spheroi_2017_Neu	1	0.93617021	0	0	1	0	0	0	4	0	0	0	52
Retinoic-acid-regulates-Schwann-cell-migration-_2016_Biochimica-et-Biophysic	1	0.93617021	0.99898271	1	1	0.5	0.91883117	0	6	0	8	59	0
Single-Cell-Profiling-of-Ebola-Virus-Disease-In-Vivo-Reveals-Viral-_2020_Cel	0.66666667	0.93023256	0	0	1	0.01351351	0	0	8	0	0	0	149
Intrinsic-5-lipoxygenase-activity-regulates-migrati_2021_Prostaglandins---Ot	1	0.95384615	0.99904215	1	1	0.64900662	0	3	1	0	36	1	0
Analysis-and-modeling-of-the-inverted-bioconvection-in-Chlamydomona_2018_Hel	0.79661017	0.94117647	0.19736842	0	1	0.3715415	0.22916667	3	6	0	6	27	0
CD4--T-Cell-Help-Is-Required-for-the-Formation-of-a-Cytolytic-CD8-_2019_Immu	0.05454545	0.93617021	0	0	1	0	0	0	7	0	0	0	53
Conventional-type-2-lung-dendritic-cells-are-potent-induce_2021_Allergology-	1	0.93023256	0.85966773	1	1	0.13393871	0.99489796	0	5	0	6	29	0
Melatonin-increases-the-chemosensitivity-of-diffuse-large-B-ce_2021_Translat	1	0.93877551	0.94095238	0	0	0.15224192	1	7	0	0	50	1	0
Single-Cell-Analysis-Reveals-Regulatory-Gene-Expression-Dynamics_2019_Cell-S	1	0.93023256	0	0	1	0	0	0	7	0	0	0	81
Association-of-ALDH1A1-NEK-2-axis-in-cisplatin-resistance-in-ovar_2020_Heliy	1	0.94117647	0.99276957	1	1	0.43971631	0.96060606	0	6	0	5	45	0
MDM2-Inhibition-in-a-Subset-of-Sarcoma-Cell-Lines-Increase_2020_Advances-in-	1	0	0.84489687	0	0	0	0	0	0	4	0	0	27
Characterization-of-the-stemness-and-osteogenic-_2021_Journal-of-the-Formosa	0.11363636	0.93023256	0	0.43478261	0	0	0	0	0	4	0	0	37
Bone-Marrow-Mesenchymal-Stem-Cells-Support-Acute-Myeloid-Leukemi_2020_Cell-M	1	0.93023256	0	0	1	0	0	0	7	0	0	0	104
Tannic-acid-attenuates-vascular-calcification-induced-pr_2021_Biomedicine---	1	0.93877551	0.99932841	1	1	0.64804469	0	2	3	0	19	34	0
Loss-of-the-HVEM-Tumor-Suppressor-in-Lymphoma-and-Restoration-by-Mo_2016_Cel	0.9787234	0.93023256	0	0	1	0	0	0	7	0	0	0	62
Bisphenol-A-and-bisphenol-AF-co-exposure-induces-apoptosis-_2021_Arabian-Jou	0.07692308	0.93877551	0.99153675	0	1	0	0.66666667	0	5	0	0	0	49
Establishment-of-human-immortalized-mesenchymal-stem-cells-lines-fo_2020_Hel	1	0.94117647	0.97921147	1	1	0.48026316	0.96060606	4	0	0	26	1	0
Integrative-analysis-of-DNA-methylation-and-mRNA-expression-during-di_2017_G	0.9924812	0.93023256	0.94097222	0.98841699	1	0.67669173	0.92222222	0	7	0	11	38	0
CD8--T-Cell-Priming-in-Established-Chronic-Viral-Infection-Preferen_2018_Imm	0.048	0.93617021	0	0	0	0	0	0	0	7	0	0	52
Adult-neural-stem-cell-fate-is-determined-by-thyroid-hormon_2017_Molecular-M	1	0.93617021	0.94154084	1	0	0	0	0	0	5	0	0	56
Noncanonical-Wnt-signaling-in-stromal-cells-regulates_2016_Biochemistry-and-	1	0.93333333	0.99680851	1	1	0.62820513	0.99615385	3	0	0	32	1	0
Cell-Cycle-Phase-Specific-Drug-Resistance-as-an-E_2016_Journal-of-Investigat	0.97841727	0.92682927	0	0	0	0	0	0	0	5	0	0	67
Single-Cell-Profiling-of-an-In-Vitro-Model-of-Human-Interneuron-Deve_2017_Ne	0.98333333	0.93617021	0	0	1	0	0	1	5	0	0	0	82
Acceleration-of---Cell-Aging-Determines-Diabetes-and-Senolys_2019_Cell-Metab	0.98701299	0.93023256	0	0	0	0	0	0	0	7	0	0	55
#NAME?	0.93939394	0.93023256	0	0	1	0	0	0	7	0	0	0	44
Single-Cell-Transcriptome-Analysis-of-Uniparental-Embryos-Reveal_2019_Cell-S	1	0.93023256	0	0	1	0	0	0	6	0	0	0	76
Comparative-effects-of-commonly-used-intraocular-dyes-o_2020_Biomedicine---P	1	0.93877551	0.9990689	1	1	0.63507109	0	2	2	0	47	9	0
Vimentin-Intermediate-Filaments-Template-Microtubule-Networks-to_2016_Cell-S	1	0.93023256	0	0	0	0	0	0	0	6	0	0	46
T-Cell-Receptor-Regulated-TGF---Type-I-Receptor-Expression-Determ_2018_Immun	0.98850575	0.93617021	0	0	1	0	0	0	7	0	0	0	46
Characterization-of-mesoangioblast-cell-fate-and-improved-promyo_2019_Stem-C	1	0.93023256	0.98895028	0.98429319	1	0.56221198	1	0	7	0	0	50	0
Anti-NKG2A-mAb-Is-a-Checkpoint-Inhibitor-that-Promotes-Anti-tumor-Im_2018_Ce	1	0.93023256	0	0	0.84615385	0	0	1	5	0	0	0	56
High-Dimensional-Single-Cell-Cartography-Reveals-Novel-Skeleta_2019_Molecula	1	0.93617021	0	0	0	0	0	0	0	6	0	0	52
Stress-Induced-Changes-in-Bone-Marrow-Stromal-Cell-Populations-_2019_Cell-St	1	0.93023256	0	0	1	0	0	0	6	0	0	0	42
Anticancer-effects-of-silver-nanoparticles-encapsula_2018_Future-Journal-of-	0.70748299	0.93023256	0.78757177	0.96153846	1	0.78453039	0.99666667	5	0	0	52	1	0
Oxidative-Stress-in-Cells-with-Extra-Centrosomes-Drives-No_2018_Developmenta	1	0.93617021	0	0	0	0	0	0	0	7	0	0	81
Cross-talk-among-MEN1--p53-and-Notch-regulates-the-proliferation-of_2021_Neo	0.17834395	0.92682927	0.99914603	1	1	0	0	1	7	0	0	0	50
Protein-S-and-Gas6-induce-efferocytosis-of-HIV-1-infected-cells_2018_Virolog	0.98076923	0.93333333	0.98521047	0.97560976	1	0.63291139	0.98529412	1	5	0	3	67	0
The-secretome-of-adipose-derived-mesenchymal-stem-cells-atten_2019_Regenerat	0.99122807	0.93023256	0.4942741	0.98461538	1	0.6631016	0.96581197	2	2	0	39	1	0
Tumor-Derived-cGAMP-Triggers-a-STING-Mediated-Interferon-Response-_2018_Immu	1	0.93617021	0	0	0	0	0	0	0	7	0	0	50
A-novel-graphite-phenolic-resin-bipolar-plate-modif_2020_Progress-in-Natural	1	0.93023256	0.94243323	1	1	0.75	0.99731183	10	0	0	4	24	0
Dapagliflozin-promotes-beta-cell-regeneration-by-inducing-pancrea_2020_Metab	0.15172414	0.94117647	0.94021153	0.98113208	1	0.47058824	0.86627907	0	6	0	49	1	0
Heterogeneity-within-Stratified-Epithelial-Stem-Cell-Populations_2019_Cell-S	0.98642534	0.93023256	0	0	1	0	0	0	7	0	0	0	55
Lineage-Determining-Transcription-Factor-TCF-1-Initiates-the-Epig_2018_Immun	1	0.93617021	0	0	0	0	0	0	0	6	0	0	57
Nascent-teichoic-acids-insertion-into-the-cell-wall-directs-the_2018_The-Cel	1	0.93023256	0.65356004	0.99619772	1	0.11156187	0.99137931	2	7	0	6	46	0
Single-Cell-Analysis-of-Human-Pancreas-Reveals-Transcriptional-Signa_2017_Ce	1	0.93023256	0	0	1	0	0	0	6	0	0	0	55
Microglia-Require-CD4-T-Cells-to-Complete-the-Fetal-to-Adult-Transi_2020_Cel	0.99173554	0.93023256	0	0	0	0	0	0	0	7	0	0	109
Grb2-regulates-the-proliferation-of-hem_2017_Biochimica-et-Biophysica-Acta--	0	0.93617021	0.99326923	0.9893617	1	0.50251256	0.91	0	6	0	33	13	0
Alpha7-nicotinic-acetylcholine-receptors-and-neural-network-sy_2019_Stem-Cel	1	0.93023256	0.9993266	1	1	0.6741573	1	0	4	0	1	60	0
Capsaicin-up-regulates-pro-apoptotic-activity-of-thiaz_2020_Biomedicine---Ph	1	0.93877551	0.99875467	1	1	0.5037037	0	0	3	0	53	1	0
RON-kinase-isoforms-demonstrate-variable-cell-motility-in-normal_2016_Heliyo	1	0.94117647	0.25832767	0	1	0.40701754	0.54545455	2	2	0	39	1	0
Biphasic-Cell-Size-and-Growth-Rate-Homeostasis-by-Single-Ba_2020_Current-Bio	0.82051282	0.92682927	0	0	1	0	0	0	6	0	0	0	44
In-vitro-cytoprotective-activity-of-cyanidin-3-glucoside-e_2021_Saudi-Journa	0	0.93023256	0.891748	0.98230088	1	0.81081081	0.99615385	7	0	0	1	46	0
Single-Cell-Transcriptomics-Reveal-Immune-Mechanisms-of-the-Ons_2020_Cell-Re	1	0.93877551	0	0	0	0	0	0	0	5	0	0	78
Optimal-Generation-of-Tissue-Resident-but-Not-Circulating-Memory-T-_2016_Imm	0.93965517	0.93617021	0	0	1	0	0	0	7	0	0	0	53
Morphological-alterations-of-intrinsically-photosensitive-ret_2019_Experimen	1	0.93333333	0.9374269	1	1	0.54054054	1	0	6	0	16	35	0
Cell-Type-Purification-by-Single-Cell-Transcriptome-Trained-Sorting_2019_Cel	0.97435897	0.93023256	0	0	0	0	0	0	0	7	0	0	63
Replication-competent-human-adenovirus-11p-vectors-can-propagate_2016_Virolo	1	0.93333333	0.99879227	1	1	0.59036145	0.98529412	1	4	0	7	28	0
Adaptive-Immune-Resistance-Emerges-from-Tumor-Initiating-Stem-Cells_2019_Cel	1	0.93023256	0	0	1	0.00328407	0	0	7	0	0	0	51
Suppression-of-T-cells-by-mesenchymal-and-cardiac-progenitor-cells_2018_Heli	0.80246914	0.94117647	0.16932686	0	1	0.40701754	0	2	5	0	63	4	0
Treg-and-IL-1-receptor-type-2-expressing-CD4--T-cell-deleted_2021_Journal-of	0.47058824	0.94339623	0	0.97777778	1	0.82926829	0	1	4	0	0	0	52
Single-Cell-Analysis-Uncovers-Clonal-Acinar-Cell-Heterogen_2016_Developmenta	1	0.93617021	0	0	1	0	0	0	7	0	0	0	53
The-DNA-Methylcytosine-Dioxygenase-Tet2-Sustains-Immunosuppressive-_2017_Imm	0.98814229	0.93617021	0	0	1	0	0	0	6	0	0	0	61
Adult-Connective-Tissue-Resident-Mast-Cells-Originate-from-Late-E_2018_Immun	1	0.93617021	0	0	0	0	0	0	0	7	0	0	42
Effects-of-treatment-with-local-anesthetics-on-RANKL-e_2021_Journal-of-Denta	0.12962963	0.92682927	0.84651527	0.62264151	1	0.29427793	0.99468085	0	6	0	8	17	0
Adhesion-receptor-ADGRG2-GPR64-is-in-the-GI-tract-selective_2021_Molecular-M	1	0.93877551	0.91619105	0.91304348	0	0	0	0	0	6	0	0	84
Lipophilic-tracer-Dil-and-fluorescence-labeling-of-acridine-orange-_2019_Hel	0.74117647	0.94117647	0.89446285	0.98360656	1	0.43983402	0.96060606	3	2	0	46	2	0
3D-segmentation-of-neuronal-nuclei-and-cell-type-iden_2021_Expert-Systems-wi	1	0.93333333	0.98246869	1	1	0.86567164	0	0	5	0	0	11	0
Cell-guidance-on-peptide-micropatterned-sil_2021_Journal-of-Colloid-and-Inte	0.97247706	0.93023256	0.97860636	1	1	0.48571429	0.99647887	1	6	0	74	1	0
Regulatory-T-Cells-Promote-Macrophage-Efferocytosis-during-Infla_2018_Immuni	0.97959184	0.93617021	0	0	0	0	0	0	0	7	0	0	48
Adventitial-MSC-like-Cells-Are-Progenitors-of-Vascular-Smooth-Mu_2016_Cell-S	0.98689956	0.93023256	0	0	1	0	0	0	7	0	0	0	52
Targeting-CD276-by-CAR-T-cells-induces-regression-of-esopha_2021_Translation	1	0.93877551	0.98401238	1	1	0.10917538	1	0	6	0	40	2	0
The-Min-Oscillator-Defines-Sites-of-Asymmetric-Cell-Division-in_2018_Cell-Sy	0.98265896	0.93023256	0	0	1	0	0	0	5	0	0	0	55
Human-Tolerogenic-Dendritic-Cells-Regulate-Immune-Responses-_2019_Cell-Metab	1	0.93023256	0	0	1	0	0	0	7	0	0	0	64
In-vitro-cytotoxic-potential-of-extracts-from-Aristol_2021_Saudi-Journal-of-	0	0.93023256	0.90548268	0.99029126	0.29752066	0.67777778	0	0	4	0	5	34	0
Muscle-Satellite-Cell-Cross-Talk-with-a-Vascular-Niche-Maintai_2018_Cell-Ste	1	0.93023256	0	0	0	0	0	0	0	7	0	0	100
RNAi-mediated-knockdown-of-VDR-surprisingly-suppresses-cell-growth_2019_Heli	1	0.94117647	0.44146768	1	1	0.43983402	0.96060606	5	0	0	6	42	0
Knockdown-of-the-Meq-gene-in-Marek-s-disease-tumor-cell-l_2020_Journal-of-In	0.995671	0.93877551	0.94068388	0.98924731	1	1	0.46825397	0	4	0	0	0	32
Molecular-Diversity-of-Midbrain-Development-in-Mouse--Human--and-St_2016_Cel	1	0.93023256	0	0	1	0	0	0	7	0	0	0	70
The-Wnt-pathway-limits-BMP-signaling-outside-of-the-germli_2016_Developmenta	0.88590604	0.93333333	0.99912049	1	1	0.51533742	0.96612466	1	7	0	2	46	0
Evidence-for-liver-and-peripheral-immune-cells-secreting-tumor-s_2020_EBioMe	1	0.93617021	0.8035538	0.98591549	1	0.59227468	1	2	3	0	28	1	0
Silencing-Bmi1-expression-suppresses-cancer-stemness-and_2018_Biomedicine---	1	0.93617021	0.41362677	1	1	0.67605634	0.99528302	0	3	0	18	1	0
Modulating-NK-cell-metabolism-for-cancer-immunothe_2020_Seminars-in-Hematolo	1	0.94915254	0.99402985	1	0.6	0.12890625	0.99390244	2	1	0	161	1	0
Dynamic-Cardiolipin-Synthesis-Is-Required-for-CD8--T-Cell-_2020_Cell-Metabol	0.86868687	0.93023256	0	0	1	0	0	0	5	0	0	0	61
Injured-tissues-favor-cancer-cell-implantation-via-fibrin-depos_2020_Neoplas	1	0.92682927	0.96696915	0	0	0.14095745	0.5875	0	6	0	4	41	0
Cell-Surface-Marker-Signature-for-Enrichment-of-Ventricular-C_2018_Stem-Cell	1	0.93617021	0	0	0	0	0	0	0	6	0	0	32
Sema3a-Nrp1-Signaling-Mediates-Fast-Twitch-Myofiber-Speci_2019_Developmental	0.912	0.93617021	0	0	1	0	0.14662447	0	7	0	0	0	34
miR-138-5p-induces-aggressive-traits-by-targeting-Trp53-expression_2021_Neop	0.41666667	0.92682927	0.94193032	0	1	0	0	0	5	0	0	0	56
Induction-of-viral-interference-by-IPNV-carrier-cells-o_2016_Fish---Shellfis	0.99363057	0.92682927	0.7594582	1	0.86666667	0.64935065	0.97826087	0	5	0	26	1	0
Progress-in-the-production-of-haematopoietic-stem_2021_Journal-of-Immunology	1	0.93617021	0.99931129	1	0	0	0	0	0	1	0	0	84
Cell-death-in-neural-precursor-cells-and-neurons-before-neurit_2018_Developm	0.92307692	0.93333333	0.99787686	0.98275862	1	0.52413793	0.96612466	0	8	0	14	58	0
Deconstructing-Olfactory-Stem-Cell-Trajectories-at-Single-C_2017_Cell-Stem-C	1	0.93023256	0	0	1	0	0	0	6	0	0	0	89
SNAP-tag-enabled-super-resolution-imaging-reveals-constitutiv_2021_Molecular	0	0.93877551	0.8795149	0.96842105	0	0	0	0	0	6	0	0	70
Dopamine-Regulation-of-GABAA-Receptors-Contributes-to-Light-Dark_2017_Curren	0.33333333	0.92682927	0	0	1	0	0	0	6	0	0	0	62
JCAD-expression-and-localization-in-human-blood-endothelial-cell_2020_Heliyo	1	0.94117647	0.53289474	0.98969072	1	0.58039216	0.96060606	4	2	0	20	3	0
B-Cells-and-T-Follicular-Helper-Cells-Mediate-Response-to-Checkpoint_2019_Ce	1	0.93023256	0	0	1	0	0	3	5	0	0	0	76
Membrane-Supply-and-Demand-Regulates-F-Actin-in-a-Cell-Su_2016_Developmental	1	0.93617021	0	0	1	0	0	0	7	0	0	0	71
Autoregressive-parametric-modeling-combined-ANOVA-approach-for-labe_2021_Hel	1	0.94117647	0.90458999	1	1	0.5730659	0.96060606	6	0	0	47	7	0
Cell-Membranes-Resist-Flow_2018_Cell	1	0.93023256	0	0	1	0.05550582	0	0	6	0	0	0	91
MTA2-sensitizes-gastric-cancer-cells-to-PARP-inhibition-b_2021_Translational	1	0.93877551	0.99888889	1	1	0.41717791	0	3	2	0	20	37	0
The-significance-of-SMARCB1-in-the-pathogenesis-of-renal-_2021_Translational	1	0.93877551	0.97361913	1	1	0.14373717	0	0	6	0	3	31	0
Soyasapogenols-reduce-cellular-triglyceride-levels-in-3_2018_Biochemistry-an	1	0.93333333	0.86908949	1	1	0.544	0.99615385	5	0	0	2	32	0
CXCL10-treatment-promotes-reduction-of-IL-10--regulatory-T--_2019_Experiment	0.49673203	0.94117647	0.99040688	1	0.93939394	0.65384615	1	0	5	0	4	24	0
Postsynaptic-Plasticity-Triggered-by-Ca2--Permeable-AMPA-Receptor-A_2016_Neu	0.56910569	0.93617021	0	0	0	0	0	0	0	8	0	0	66
Absence-of-the-Shb-gene-in-mixed-lineage-leukemia-MLL-AF9-c_2020_Experimenta	0.19354839	0.93617021	0.9990942	1	1	0.61083744	0	0	6	0	24	17	0
Zebrafish-Regulatory-T-Cells-Mediate-Organ-Specific-Regen_2017_Developmental	0.953125	0.93617021	0	0	0	0	0	0	0	7	0	0	80
Low-antigen-dose-formulated-in-CAF09-adjuvant-Favours-a-cytotoxic-T_2017_Vac	1	0.93877551	0.14503352	1	1	0.70466321	0.95555556	0	6	0	35	2	0
T-Cell-Intrinsic-Receptor-Interacting-Protein-2-Regulates-Pathoge_2018_Immun	1	0.93617021	0	0	0	0	0	0	0	7	0	0	46
Abnormal-regulation-of-glucagon-secretion-by-human-islet-alpha-_2019_EBioMed	1	0.93333333	0.75957728	1	0.5	0.61261261	0.95299145	1	4	0	50	37	0
A-Cell-Cilia-Cycle-Biosensor-for-Single-Cell-Kinetics-Reveals-P_2018_Develop	1	0.93617021	0	0	1	0	0	0	7	0	0	0	80
Correlation-of-nuclear-factor--B--regulatory-T-cell-a_2017_Saudi-Journal-of-	0.14285714	0.93023256	0.8790679	0.97647059	1	0.77894737	0.99615385	0	1	0	2	10	0
Single-Cell-Sequencing-of-Developing-Human-Gut-Reveals-Trans_2020_Developmen	1	0.93617021	0	0	1	0	0	0	6	0	0	0	89
Dissecting-the-single-cell-transcriptome-network-underlying-esoph_2021_EBioM	1	0.93617021	0.73360898	1	1	0.52631579	1	0	9	0	42	29	0
Machine-learning-predicts-putative-hematopoietic-stem-cell_2019_Experimental	1	0.93617021	0	0	1	0	0.49444444	0	4	0	0	0	43
Asymmetric-nuclear-division-in-neural-stem-cells-generates-sibli_2021_Curren	1	0.92682927	0	0	1	0	0	1	6	0	0	0	45
Vitamin-A-Retinoic-Acid-Signaling-Regulates-Hematopoietic-Stem-Cell_2017_Cel	1	0.93023256	0	0	1	0	0	0	6	0	0	0	77
Cancer-Immunosurveillance-by-Tissue-Resident-Innate-Lymphoid-Cells-a_2016_Ce	1	0.93023256	0	0	0.8	0	0	0	7	0	0	0	62
Liver-Is-a-Generative-Site-for-the-B-Cell-Response-to-Ehrlichia_2019_Immunit	0.86	0.93617021	0	0	1	0	0	0	7	0	0	0	78
Genetic-reprogramming-of-somatic-cells-into-neuroblasts-through-_2019_Medica	1	0.93023256	0.9961117	1	1	0.23021583	0.99285714	1	0	0	68	42	0
Single-symbiotic-cell-transcriptome-sequencing-of-coral_2020_Genomics	1	0.93333333	0.99861783	1	1	0.63541667	0	0	6	0	18	22	0
Roquin-Suppresses-the-PI3K-mTOR-Signaling-Pathway-to-Inhibit-T-Hel_2017_Immu	1	0.93617021	0	0	1	0	0	0	7	0	0	0	60
The-pro-apoptotic-properties-of-a-phytonutrient-rich-in_2021_Biomedicine---P	0.78014184	0.93877551	0.99904973	1	1	0.63207547	0	4	3	0	56	21	0
Murine-norovirus-inhibits-B-cell-development-in-the-bone-marrow-o_2018_Virol	0.98630137	0.93333333	0.98865069	1	1	0.63291139	0.98529412	0	7	0	0	55	0
Augmenting-cancer-cell-proteomics-with-cellular-images_2019_Journal-of-Biome	1	0.93023256	0.9991431	1	1	0.5408805	1	8	2	0	51	30	0
T-Helper-Cell-Cytokines-Modulate-Intestinal-Stem-Cell-Renewal-and-D_2018_Cel	1	0.93023256	0	0	0	0	0	0	0	7	0	0	67
T-Follicular-Helper-Cell-Germinal-Center-B-Cell-Interaction-Strengt_2018_Imm	1	0.93617021	0	0	1	0	0	0	6	0	0	0	50
Cell-growth--deformation-and-model-establishmen_2021_Journal-of-Materials-Re	1	0.93023256	0.13111727	0	1	0	0.54683544	7	6	0	0	0	22
Prospective-production-of-fructose-and-single-cel_2020_Electronic-Journal-of	1	0.93023256	0.94317673	0.99193548	1	0.47945205	0.99615385	3	1	0	20	28	0
Germ-cell-cysts-and-simultaneous-sperm-and-oocyte-product_2017_Developmental	1	0.93333333	0.92445011	1	1	0.66666667	0.94390244	0	6	0	5	63	0
T-Cell-Factor-1-Expressing-Memory-like-CD8--T-Cells-Sustain-the-Im_2016_Immu	0.56451613	0.93617021	0	0	1	0	0	0	7	0	0	0	31
An-artificial-membrane-binding-protein-polymer-surfactant-nanocom_2021_Bioma	0	0.95081967	0	0	1	0.48780488	0	0	6	0	0	0	66
Visualizing-cellular-heterogeneity-by-quantifying-the-dynamics-of-M_2020_Hel	0.98785425	0.94117647	0.995186	1	1	0.45423729	0.96060606	6	0	0	20	36	0
Influence-of-a-macroporous---TCP-structure-on-human-mesenchymal_2021_Open-Ce	0.94791667	0.93877551	0.99537037	0.99009901	1	0.81632653	1	9	1	0	13	50	0
Granzyme-B-Disrupts-Central-Metabolism-and-Protein-Synthesis-in-Bact_2017_Ce	1	0.93023256	0	0	1	0	0	2	4	0	0	0	46
A-technique-for-removing-tumourigenic-pluripotent-stem-ce_2020_Regenerative-	1	0.93023256	0.84752892	1	1	0.43037975	0.99358974	0	4	0	33	13	0
Distinct-Imprinting-Signatures-and-Biased-Differentiation-of-Hu_2019_Cell-St	1	0.93023256	0	0	0	0	0	0	0	7	0	0	77
Loss-of-Shh-signaling-in-the-neocortex-reveals-heterogeneous_2019_Developmen	1	0.93333333	0.99759181	1	1	0.54545455	0.96612466	0	7	0	8	41	0
Slit-Robo-Repulsive-Signaling-Extrudes-Tumorigenic-Cells_2016_Developmental-	1	0.93617021	0	0	1	0	0	0	7	0	0	0	68
Cell-Extrinsic-MHC-Class-I-Molecule-Engagement-Augments-Human-NK-C_2016_Immu	1	0.93617021	0	0	1	0	0	1	6	0	0	0	45
ROS-induced-cell-cycle-arrest-as-a-mechanism-of-_2021_Progress-in-Biophysics	1	0.94545455	0.99836066	1	1	0.69306931	0	3	1	0	2	47	0
Autonomous-interconversion-between-adult-pancreatic---cells-_2016_Molecular-	0.04	0.93617021	0.83966565	0.98148148	0	0	0	0	0	15	0	0	36
Cellular-Allometry-of-Mitochondrial-Functionality-Establis_2016_Developmenta	1	0.93617021	0	0	0.96774194	0	0	0	7	0	0	0	33
Using-corrosion-like-processes-to-remove-poisons-from-electroca_2016_Electro	1	0.94339623	0	1	1	0.65806452	0.94324324	1	5	0	45	1	0
Deep-Phenotypic-Mapping-of-Bacterial-Cytoskeletal-Mutants-Reve_2017_Current-	1	0.92682927	0	0	1	0	0	0	5	0	0	0	40
De-Novo-Prediction-of-Stem-Cell-Identity-using-Single-Cell-T_2016_Cell-Stem-	1	0.93023256	0	0	0	0	0	0	0	7	0	0	50
Deduced-probable-HLA-C-07-359-associated-human-leukocyte-antig_2016_Tzu-Chi-	1	0.93023256	0.90213342	1	1	1	0.99390244	1	0	0	12	1	0
Regulation-of-Meristem-Morphogenesis-by-Cell-Wall-Synthases_2016_Current-Bio	0.90756303	0.92682927	0	0	0	0	0	0	0	5	0	0	77
RAB-35-and-ARF-6-GTPases-Mediate-Engulfment-and-Clearance-F_2018_Development	1	0.93617021	0	0	1	0	0.07692308	0	7	0	0	0	74
Foxl1-Expressing-Mesenchymal-Cells-Consti_2016_Cellular-and-Molecular-Gastro	0.10810811	0.93333333	0	1	0	0	0	0	0	9	0	0	33
A-novel-protocol-for-isolation-and-culture-of-multi_2019_Journal-of-Orthopae	0.20754717	0.92682927	0	1	1	0.22222222	0.82936508	0	2	0	21	1	0
Portrait-of-a-climate-city--How-climate-change-is-emergi_2020_Climate-Risk-M	1	0.93023256	0.99879566	1	1	0.4534413	1	0	0	0	0	72	0
Detection-of-water-leakage-paths-using-self-potential-and-geoelect_2020_Hydr	1	0.93617021	0.90719385	1	1	0.90350877	0.99074074	8	0	0	10	45	0
Informal-vendors-and-food-systems-planning-in-an-emerging-Afr_2020_Food-Poli	1	0.94117647	0.99925262	1	1	0.66321244	0	8	0	0	0	0	80
Inclusion-of-CO2-flux-modelling-in-an-urban-canopy-layer-_2019_Atmospheric-E	0.24528302	0.93617021	0.99818906	1	1	0.28571429	1	0	15	0	0	63	0
Evaluation-of-smart-and-sustainable-cities-through-a-hybrid-MCDM-a_2020_Heli	1	0.94117647	0.99187726	1	1	0.43820225	0.96060606	10	0	0	63	11	0
Future-cities-and-autonomous-vehicles--analysis-of-t_2021_Energy-and-Built-E	1	0.93617021	0.92411261	0.99236641	0	0	0	0	0	14	0	0	147
Assessment-of-sanitation-service-quality-in-urban-slums-of-K_2019_Journal-of	1	0.92682927	0.99909829	1	1	0.91304348	0.99489796	1	0	0	1	22	0
Localization--knowledge-spillover--and-R-amp-D-investm_2019_Journal-of-Urban	1	0.92682927	0.99894068	1	1	0.95604396	0.99489796	0	0	0	0	53	0
Correlation-of-subway-turnstile-entries-and-COVID-19-i_2021_Infectious-Disea	1	0.92682927	0.99247091	1	1	0.34782609	0.99528302	4	3	0	0	34	0
City-tourism-pre--and-post-covid-19-pandemic---Messa_2020_Journal-of-Outdoor	1	0.93333333	0.99952245	1	0.91304348	0.40689655	0	0	0	0	0	0	48
Influence-of-COVID-19-pandemic-on-bystander-interventions--emerg_2021_Resusc	1	0.93877551	0.15537849	1	1	0.42145594	0.8	1	0	0	0	0	15
Montr-al--Towards-a-post-industrial-reinvention_2019_Cities	1	0.93617021	0.99893843	1	1	0.67586207	0.98076923	9	0	0	0	56	0
Attributable-risks-associated-with-hospital-outpatient-visi_2020_Environment	1	0.93877551	0.87098976	1	1	0.66363636	1	0	2	0	1	39	0
A-spatio-temporal-city-scale-assessment-of-residential-photovol_2018_Solar-E	1	0.93877551	0.99933511	1	1	0.53846154	0.96135266	9	3	0	0	59	0
Are-women-greener-than-men--A-preference-analysis_2020_Transportation-Resear	1	0.93333333	0.85413174	1	1	0.46534653	1	9	2	0	0	66	0
Association-of-short-term-fine-particulate-matter-exposure-_2021_Ecotoxicolo	1	0.93877551	0.97229669	1	1	0.50643777	0	1	3	0	0	0	70
Modeling-route-choice-behavior-of-evacuees-in-highly-urba_2019_Asia-Pacific-	1	0.93333333	0.99014989	1	0.90909091	0.70520231	0	1	0	0	0	42	0
Traditional-multi-story-house--Tower-House--in-Sana-a-C_2020_Alexandria-Engi	1	0.92682927	0.00387597	0	1	0	0.49561404	7	9	0	0	0	13
The-morphology-of-the-Arrival-City---A-global-categorization-_2018_Applied-G	1	0.93617021	0.99525424	1	0.83333333	0.65822785	0.99242424	5	2	0	0	16	0
A-multi-criteria-GIS-model-for-suitability-analysis-of-locations-of_2019_Hel	0.8040201	0.94117647	0.05869275	0	1	0.58360656	0.2625	14	3	0	0	16	0
Why-do-companies--institutional-strategies-differ-a_2020_Environmental-Innov	1	0.93023256	0.99882767	1	1	0.8	0.99725275	0	0	0	1	65	0
An-Affect-Based-Built-Environment-Video-Analyt_2019_Automation-in-Constructi	1	0.93877551	0.99924414	1	1	0.83609023	1	9	6	0	14	33	0
CO2-emission-of-urban-passenger-transportation-i_2019_Advances-in-Climate-Ch	0.06349206	0.93333333	0.99695255	1	1	0.63636364	0	4	5	0	1	28	0
Are-urban-landscapes-associated-with-reported-life-satisfacti_2019_Social-Sc	1	0.94339623	0.99326501	1	1	0.26666667	0.99418605	2	5	0	0	59	0
Climate-Policy-Impacts-on-Building-Energy-Use--Emissions--and-Heal_2021_Ener	0	0.93877551	0	0	1	0.09677419	0	0	6	0	0	0	75
Pedestrian-and-cyclist-preferences-for-tree-locations-by-sidewalks-a_2020_Ci	1	0.93617021	0.99757723	1	1	0.76190476	1	3	1	0	0	45	0
Knowledge-and-beliefs-of-the-city-dwellers-regarding-dengue-_2020_Public-Hea	1	0.93617021	0.90701948	0.97368421	1	0.78612717	1	3	0	0	36	2	0
Incidence-of-first-trimester-pregnancy-loss-in-the-infertile-popul_2021_F-S-	0.97637795	0.93023256	0	0	0.94117647	0.26865672	0	0	0	0	2	11	0
NPAHs-and-OPAHs-in-the-atmosphere-of-two-central-European-c_2021_Science-of-	1	0.94545455	0.67039553	0.79699248	0.88235294	0.51515152	0.97222222	4	1	0	3	94	0
An-updated-proposal-of-the-Potential-Allergenicity-of-1_2021_Urban-Forestry-	1	0.93333333	0.54686633	1	0.875	0.6754386	0	1	1	0	0	0	104
The-making-of-new-care-spaces--How-micropublic-places-mediate-_2019_Health--	1	0.94736842	0.99600958	1	1	0.8286445	0.96153846	0	0	0	1	37	0
Winners-in-the-urban-champions-league---A-performance-asse_2018_Journal-of-U	0.98095238	0.92682927	0.8169145	0.98591549	1	0.6911315	0.99489796	15	2	0	0	29	0
How-urban-expansion-affects-the-thermal-environment--A-study-o_2021_Ecologic	1	0.94117647	0.99898167	1	1	0.42682927	0	13	2	0	0	0	37
City-logistics--Towards-a-blockchain-decision-f_2020_Transportation-Research	1	0.93333333	0.91800434	0.98333333	1	0.51351351	1	1	0	0	1	106	0
Participation-and-wellbeing-in-urban-greenspace---curating-sociab_2019_Geofo	0.98876404	0.94117647	0.99278598	1	1	0.7260274	0.98529412	0	0	0	0	91	0
1-s2.0-S0264275120311872-main	1	0.93877551	0.99874055	1	1	0.52017937	1	4	0	0	0	8	0
Socio-spatial-inequalities-in-flood-resilience--Rainfall-flooding-_2020_Citi	1	0.93877551	0.99916107	1	1	0.125	1	4	2	0	5	72	0
Socioeconomic-inequality-in-vulnerability-to-all-cause-and-ca_2020_The-Lance	1	0	0	0	0	0	0	0	0	5	0	0	38
Promoting-civic-and-political-engagement-among-margina_2020_Children-and-You	1	0.94736842	0.48200313	0	1	0.52830189	1	0	0	0	1	63	0
Prevalence-of-mental-health-symptoms-and-its-effect-on-insomnia-amon_2021_He	1	0.94117647	0.94848579	1	1	0.37096774	0.96060606	0	0	0	5	30	0
Meteorological-conditions-and-nonpharmaceutical-interven_2020_The-Lancet-Reg	1	0.84444444	0.20378151	0	1	0.28941685	0.98972603	0	4	0	0	0	30
Exposure-to-Atmospheric-Particulates-and-Associated-Respirabl_2019_Safety-an	1	0.93023256	0.72338802	1	1	0.55345912	0.99418605	1	1	0	26	3	0
Assessing-urban-sustainability-of-slum-settlements-in-B_2018_Journal-of-Urba	1	0.92682927	0.96582734	1	1	0.86986301	0.99489796	2	0	0	0	50	0
Air-quality-changes-in-a-Central-European-city-dur_2021_Sustainable-Cities-a	1	0.93023256	0.99815157	1	1	1	0	2	2	0	0	0	43
Performance-assessment-of-coupled-green-grey-blue-sy_2020_Science-of-The-Tot	1	0.94545455	0.96857143	1	1	0.6035503	0.97222222	8	1	0	0	19	0
Six-year-multicenter-study-on-short-term-peripheral-venous-cathet_2020_Journ	0.99556869	0.93023256	0	0	0.88235294	0	0.99626866	0	1	0	0	0	65
Dynamics-of-the-coronavirus-disease-2019--COVID-19--epidemic-in-_2021_Global	0.99065421	0.93333333	0.31183399	1	1	0.44615385	0.99358974	0	2	0	0	13	0
Wind-energy-potential-and-micro-turbine-pe_2020_Engineering-Science-and-Tech	1	0.93617021	0.7977262	1	1	1	0.99766355	3	3	0	14	17	0
PM2-5-related-health-and-economic-loss-assessment-fo_2018_Environment-Intern	0.06557377	0.93617021	0.98121343	0.99280576	1	0.53543307	0.99489796	0	5	0	6	99	0
City-level-vulnerability-to-temperature-related-mortality-i_2021_The-Lancet-	1	0	0	0	0	0	0	0	0	5	0	0	37
1-s2.0-S0264275118312940-main	1	0.93617021	0.99480397	1	0.81818182	0.19318182	0.98076923	6	2	0	3	78	0
Estimation-of-community-wide-multi-chemical-exposure-via-wate_2021_Environme	1	0.93877551	0.99924925	1	1	0.58479532	0	7	4	0	0	2	0
Utilizing-shallow-seismic-refraction-in-defining-the-geotech_2019_Egyptian-J	0.98850575	0.93023256	0.84733109	1	1	0.890625	0.99528302	5	3	0	12	14	0
Assembling-Accra-through-new-city-imaginary--Land-ownershi_2020_Habitat-Inte	1	0.94736842	0.99925373	1	1	0.38545455	0	0	2	0	0	0	88
Compact-city--urban-sprawl--and-subjective-well-being_2019_Cities	1	0.93617021	0.99932886	1	1	0.66257669	0.98076923	0	2	0	0	13	0
An-informal-transportation-as-a-feeder-of-the-rapi_2019_Transportation-Resea	1	0.93333333	0.99521114	1	0	0	0	0	0	8	0	0	57
Urban-open-space-management-in-the-Nordic-countries--Identification_2021_Cit	0.99516908	0.93877551	0.99905123	0	1	0.54285714	0	5	1	0	0	42	0
Stated-benefits-from-air-quality-improvement-through-urban-_2020_Urban-Fores	1	0.93333333	0.99912281	1	0.88235294	0.67716535	0	1	4	0	0	0	97
Preparedness-of-current-and-future-Saudi-Pediatricians-to-f_2021_Annals-of-M	1	0.93333333	0.97491886	1	1	0.29722922	0	3	0	0	0	2	0
Groundwater-quality-evaluation-for-drinking-and-irriga_2021_Ain-Shams-Engine	1	0.93023256	0.90277023	1	1	0.5483871	0.99528302	9	0	0	41	13	0
A-numerical-study-of-the-impact-of-vegetation-on-mean-and-_2020_Building-and	1	0.94339623	0.99865772	1	1	0.73619632	0	1	10	0	13	46	0
Assessing-the-performance-of-urban-open-space-for-achievin_2021_Urban-Forest	1	0.93333333	0.99924414	1	1	0.55737705	0	3	0	0	0	0	50
The-gradual-city-ness-and-town-ness-of-public-service-locations--T_2020_Geof	1	0.94117647	0.99389002	0.98113208	1	0.09090909	0.98529412	0	2	0	2	80	0
Economics-of-climate-adaptive-water-management-practices-in-Nepa_2019_Heliyo	1	0.94117647	0.99318637	1	1	0.50909091	0.96060606	2	0	0	44	1	0
Decision-support-system-with-multi-criteria--stabili_2019_Journal-of-King-Sa	0.98859316	0.93617021	0.88801572	0.98642534	1	0.69072165	0.99468085	3	4	0	1	15	0
Emission-drivers-of-cities-at-different-industri_2019_Journal-of-Environment	1	0.94117647	0.99928315	1	1	0.7239819	0.95	3	1	0	6	41	0
A-4D-spatio-temporal-approach-to-modelling-land-value-upli_2019_Landscape-an	1	0.94736842	0.99863574	1	1	0.6350365	0.99509804	4	1	0	5	50	0
European-cyclists--travel-behavior--Differences-and-sim_2018_Journal-of-Tran	0.98837209	0.92682927	0.37015945	1	1	0.75324675	0.99489796	1	2	0	0	47	0
Towards-three-decades-of-spatial-development-transformation-in-_2019_Land-Us	1	0.94545455	0.99899699	1	0.9	0.76767677	0.99074074	4	0	0	1	138	0
The-role-of-the-private-sector-and-citizens-in-urban-clima_2018_Global-Envir	1	0.94339623	0.50761062	1	1	0.67759563	0.99509804	4	0	0	1	79	0
Creating-design-guidelines-for-building-city-_2020_International-Journal-of-	1	0.93617021	0.99887387	1	1	0.47323944	1	15	0	0	0	0	61
Identification-of-various-transport-modes-and-rail-transit-_2020_Asian-Trans	0.98395722	0.93877551	0.9971831	1	1	0.83743842	1	6	7	0	2	30	0
Smart-cities--big-data-and-urban-policy--Towards-urban-analytics-f_2021_Citi	1	0.93877551	0.99902724	1	1	0.91358025	1	2	0	0	0	0	90
Bacteriological-evaluation-of-weaning-dried-f_2019_Journal-of-the-Saudi-Soci	1	0.93333333	0.90490196	1	1	0.71942446	0.99731183	1	2	0	1	42	0
The-measurement-of-ice-nucleating-particles-at-Tai-an-c_2020_Atmospheric-Res	1	0.94339623	0.75308642	1	1	0.87581699	0.97222222	5	3	0	4	33	0
Dedicated-versus-mainstreaming-approaches-in-l_2019_Renewable-and-Sustainabl	1	0.93023256	0.69247952	1	1	0.60085837	0.99657534	0	5	0	45	29	0
Assessment-of-safety-risks-associated-with-pork-meat-sold-on-the-ma_2019_Hel	0.99130435	0.94117647	0.45114596	1	1	0.38461538	0.96060606	1	0	0	0	0	25
Public-asset-corporation--A-new-vehicle-for-urban-regeneration-and_2019_Citi	1	0.93617021	0.99907322	1	1	0.63122924	0.98076923	0	0	0	0	72	0
Particle-emissions-of-Euro-VI--EEV-and-retrofitted-EEV-_2019_Environmental-P	0	0.93617021	0.90368951	0.97087379	0.85714286	0.7251462	0.99444444	3	1	0	1	48	0
Risk-factors-for-neonatal-death-in-the-capital-city-with-th_2019_Jornal-de-P	1	0.93023256	0.81400637	0.59340659	1	0.52136752	0.55260831	0	1	0	4	26	0
Evaluating-the-impact-of--Sustainable-Urban-Mobilit_2019_Journal-of-Environm	0.98717949	0.93877551	0.98023219	1	1	0.57324841	0.96837607	2	4	0	1	25	0
Cars--Problematisations--measures-and-blind-spots-in-local-t_2019_Land-Use-P	1	0.94545455	0.34504792	1	1	0.44970414	1	0	0	0	0	39	0
First-record-of-natural-infection-by-Angiostrongylus-cantonensis--Ne_2020_He	0.32631579	0.94117647	0.88452421	0.9787234	0.84	0.44247788	0.96060606	1	4	0	1	44	0
Pertussis-seronegativity-in-pregnant-women-in-t_2019_International-Journal-o	1	0.93023256	0	1	1	0.63333333	0.99691358	3	0	0	1	31	0
Urban-nexus-and-transformative-pathways-towards-a-resilient-Gauten_2021_Citi	1	0.93877551	0.99904943	1	1	0.71590909	0	5	0	0	0	0	72
Zoning-and-spatial-analysis-of-poverty-in-urban-areas-_2019_Journal-of-Urban	1	0.92682927	0.99717603	1	1	0.20197044	0.99489796	9	0	0	0	30	0
Environmental-hazard-assessment-for-ground-failure-in_2021_Journal-of-King-S	1	0.93617021	0.86779002	1	1	0.8989899	0.99637681	8	0	0	2	33	0
Financialising-the-frontier--Harish-City_2020_Cities	1	0.93877551	0.99901575	1	1	1	1	15	2	0	0	88	0
Colors-of-Stone-Town-in-Zanzibar--From-white-to-black-and-back-ag_2021_Citie	1	0.93877551	0.99887387	1	0.32432432	1	0	0	0	28	0	0	21
A-population-based-genomic-epidemiological-study-of-_2021_The-Lancet-Regiona	1	0.93877551	0.19492026	0	1	0.61616162	0.98972603	2	2	0	34	2	0
Prevalence-of-skin-diseases-in-children-1-to-6-year_2020_World-Allergy-Organ	1	0.93877551	0.24275118	1	0.875	0.17283951	0.27936508	0	0	0	0	0	28
Examining-and-optimizing-the-BCycle-bike-sharing-system---A-p_2019_Applied-E	0	0.94117647	0.99909991	1	1	0.76020408	0.96296296	9	1	0	15	33	0
20-Year-trend-of-high-prevalence-of-zero-coronary-ar_2020_American-Journal-o	1	0.93333333	0.9247076	0	1	0.80851064	1	3	0	0	29	1	0
Low-Carbon--Low-Risk--Low-Density--Resolving-choices-about-sustain_2019_Citi	1	0.93617021	0.99943662	1	1	0.39175258	0.98076923	6	7	0	0	90	0
Associations-between-historical-residential-redlining-and-curr_2020_The-Lanc	1	0	0	0	0	0	0	0	0	2	0	0	48
Estimating-the-health-benefits-associated-with-a-speed-limit-r_2020_Environm	1	0.93877551	0.18001324	1	1	0.58706468	0	0	2	0	0	0	60
A-framework-for-public-private-people-partnerships-in-the-cit_2018_Safety-Sc	1	0.93023256	0.99115827	1	1	0.39835729	0.99074074	7	0	0	6	73	0
Inequalities-in-life-expectancy-in-six-large-Latin-Americ_2019_The-Lancet-Pl	1	0	0	0	0	0	0	0	0	2	0	0	29
Compact-city-planning-and-development--Emerging-pract_2020_Developments-in-t	1	0.93333333	0.9448951	1	1	0.43881857	1	1	2	0	0	163	0
Evaluating-population-vulnerability-to-volcanic-risk-_2020_International-Jou	1	0.93617021	0.99924471	1	1	0.66898955	0	5	1	0	50	41	0
Toxoplasma-gondii-seropositivity-associated-to-peri-urban_2019_Parasite-Epid	0	0.93877551	0.95185695	1	0.84615385	0.625	0.97317437	0	1	0	0	29	0
Governing-the-sharing-economy--Towards-a-comprehensive-analytical-_2021_Citi	1	0.93877551	0.99917424	1	1	0.60402685	1	0	1	0	1	93	0
Using-miniaturised-scanning-mobility-particle-sizers-to-obser_2020_Environme	1	0.93877551	0.99654577	1	1	0.64921466	0	1	6	0	0	0	69
Public-space-and-the-challenge-of-urban-transformation-in-cities-of_2019_Cit	1	0.93877551	0.99899396	1	1	0.72562358	1	5	3	0	0	55	0
Cities-and-rural-transformation--A-spatial-analysis-of-rur_2019_World-Develo	1	0.94117647	0.96585903	1	1	0.62025316	0.99242424	2	0	0	0	43	0
Institutionalizing-climate-change-mitigation-and-adaptat_2019_City-and-Envir	1	0.93877551	0.99596367	1	0.88235294	0.61870504	1	1	1	0	25	52	0
Automated-speed-control-on-urban-arterial-ro_2019_Transportation-Research-In	1	0.93333333	0.97362385	0.97391304	0	0	0	0	0	9	0	0	28
Performing-arts-buildings-in-Taiyuan--Cultural-histo_2019_Frontiers-of-Archi	0.22222222	0.93023256	0.84935438	1	1	0.80952381	0.49615385	1	16	0	0	31	0
Between-city-and-home--Spaces-of-transition-in-_2018_Frontiers-of-Architectu	0.12195122	0.93023256	0.88292069	1	1	0.78175896	0.49615385	23	0	0	0	23	0
Open-data-outcomes--U-S--cities-between-product-a_2018_Government-Informatio	1	0.92682927	0.99902057	1	1	0.70949721	0.99590164	1	0	0	0	64	0
Sharing-cities-and-citizens-sharing--Perceptions-and-practices-in_2020_Citie	1	0.93877551	0.99918367	0	1	0.68807339	1	5	2	0	0	0	98
Water-demand-and-waste-management-with-respec_2018_Beni-Suef-University-Jour	1	0.93333333	0.99759962	1	1	0.47727273	0.99752475	8	0	0	0	19	0
The-value-of-ambiguous-architecture-in-cities--The-concept-of-a-val_2020_Cit	1	0.93877551	0.99902913	0	0.89473684	0.62027833	1	5	2	0	0	53	0
Effect-of-vaccination-against-oral-HPV-16-infection-in-hig_2019_Papillomavir	0.98837209	0.92682927	0.9496337	1	1	0.77966102	0.99444444	0	0	0	39	1	0
Exposure-to-polycyclic-aromatic-hydrocarbons-in-women-livin_2018_Environment	1	0.93617021	0.96156086	1	1	0.19624217	0.99489796	5	2	0	6	59	0
1-s2.0-S0264275119313976-main	1	0.93877551	0.99919679	1	1	0.57142857	1	1	0	0	0	86	0
Mainstreaming-climate-adaptation-in-the-megacity-of-S-o-Paulo--Br_2018_Citie	1	0.93617021	0.61814915	1	1	0.87330317	0.98076923	0	1	0	1	97	0
Cigarette-waste--Assessment-of-hazard-to-the-envi_2020_Saudi-Journal-of-Biol	1	0.93023256	0.90822072	1	1	0.82142857	0.99615385	0	0	0	0	26	0
Perceived-biodiversity--sound--naturalness-and-safety-enha_2021_Science-of-T	0.23899371	0.94545455	0.84940139	1	1	0.60696517	0.95	4	2	0	1	93	0
The-social-and-cultural-values-of-live-music--Sustaining-urban-liv_2019_Citi	1	0.93617021	0.94462901	1	1	0.63120567	0.98076923	0	0	0	0	65	0
1-s2.0-S0264275121001013-main	1	0.93877551	0.9628692	1	1	0.78461538	0	0	0	0	0	0	93
Years-of-life-lost-and-mortality-due-to-heat-and-cold-i_2020_Environment-Int	1	0.93877551	0.45675962	1	1	0.6953125	1	2	0	0	4	67	0
Variation-of-hydro-environment-during-past-four-decades-with-un_2020_Undergr	0.97540984	0.93333333	0.80531879	0.97142857	1	0.34666667	0	13	5	0	0	19	0
Disentangling-the-city-traffic-rhythms--A-lon_2021_Transportation-Research-P	1	0.93023256	0.99883856	1	0.83333333	0.66857143	0	9	5	0	1	68	0
What-prompts-tourists-to-become-public-transportation-use_2021_Travel-Behavi	1	0.92682927	0.99813259	1	1	0.70769231	0	2	0	0	0	24	0
Enhancing-structures-for-joint-climate-change-mitigation-a_2020_City-and-Env	1	0.93877551	0.98987854	1	0.81081081	0.50666667	1	3	2	0	19	84	0
1-s2.0-S0264275117308235-main	1	0.93617021	0.89798206	0.98342541	1	0.89705882	0.93076923	1	0	0	5	85	0
Humoral-response-and-PCR-positivity-in-patients-with-COVID-19_2020_The-Lance	1	0	0	0	0	0	0	0	0	2	0	0	22
1-s2.0-S0264275121000755-main	1	0.93877551	0.99898374	1	1	1	0	4	0	0	0	0	48
Evaluating-the-hydraulic-capacity-of-existing-drain-sy_2019_Journal-of-Hydro	1	0.93333333	0.9446776	0.96875	1	0.49261084	1	3	0	0	0	42	0
Safe-in-the-City--Negotiating-safety--public-space-and-the-male-ga_2021_Citi	1	0.93877551	0.9988743	0.99371069	1	0.71957672	0	2	0	0	0	0	115
Patterns-in-protein-consumption-in-Ghanaian-cities_2021_Scientific-African	1	0.93617021	0.97934115	1	1	0.22160665	0.94786096	2	0	0	28	1	0
1-s2.0-S0264275118311776-main	0.98113208	0.93617021	0.67062902	0.97345133	1	0.65806452	0.98076923	0	0	1	0	0	31
Temporal-dynamics-of-urban-heat-island-correlated-with-the-s_2019_Environmen	1	0.93617021	0.9542042	1	1	0.48672566	1	6	3	0	0	0	37
1-s2.0-S0264275118310485-main	1	0.93617021	0.99546392	1	1	0.71304348	0.98076923	3	4	0	5	120	0
Ambient-temperature-and-intentional-homicide--A-multi-c_2020_Environment-Int	1	0.93877551	0.80563948	1	1	0.70866142	1	5	1	0	2	78	0
Employment-suburbanization-in-the-21st-century--A-comparison-of-Ge_2020_Citi	1	0.93877551	0.99919028	1	1	0.65384615	1	0	7	0	1	73	0
The-relation-between-teeth-loss-and-cognitive-decline-amon_2020_The-Saudi-De	0.25	0.93617021	0.32352941	0	1	0	0.64166667	1	8	0	0	0	62
Hospitalization-dynamics-during-the-first-COVID-19-pandemic_2021_Infectious-	0	0.92682927	0.98671727	1	1	0.98536585	0.99528302	2	0	0	3	19	0
Impact-of-COVID-19-behavioral-inertia-on-_2021_International-Journal-of-Tran	1	0.93333333	0.90530557	1	1	0.1218543	0.99778761	8	2	0	0	45	0
Decreasing-trend-of-elemental-carbon-concentration-with-cha_2019_Atmospheric	1	0.94117647	0.99892704	0.99099099	1	0.68571429	0.94444444	3	5	0	1	53	0
Urban-form--shrinking-cities--and-residential-carbon-emissions_2020_Applied-	0	0.94339623	0.99847561	1	1	0.16666667	0.97222222	0	0	0	20	49	0
Evidence-based-design--The-role-of-inpatient-typology-in-_2021_Ain-Shams-Eng	1	0.93023256	0.83867684	1	1	0.25149701	0.99528302	10	0	0	33	2	0
A-new-ranking-of-the-world-s-largest-cities-Do-administ_2019_Remote-Sensing-	0.99415205	0.93023256	0.63572204	1	0.83333333	0.85236769	1	3	3	0	3	65	0
Unraveling-the-self-made-city--The-spatial-impact-of-informal-real-_2021_Cit	1	0.93877551	0.99883041	1	1	0.69090909	1	2	0	0	0	0	51
Evaluation-of-workplace-lactation-support-among-employers-i_2019_Business-Ho	0.16107383	0.93617021	0.92145594	1	1	0.14876033	0.65909091	0	0	0	1	37	0
The-Smart-City-Hospitality-Framework--Creating-a-foun_2021_Journal-of-Destin	1	0.93333333	0.99900794	1	1	0.84776119	0	1	0	0	0	0	98
Livable-city--An-approach-to-pedestrianization-thr_2019_Alexandria-Engineeri	1	0.92682927	0.99420419	0	1	0	0.49561404	0	1	0	0	0	18
The-Wayfarer--Visions-of-the-urban-in-the-songs-of-B_2020_City--Culture-and-	0.99115044	0.93023256	0	0	1	0.99721448	0	0	0	3	0	0	26
Managing-public-space---A-blind-spot-of-urban-planning-and-design_2021_Citie	1	0.93877551	0.85590778	1	1	0.59602649	0	0	0	0	0	0	20
A-dose-response-effect-between-built-environment-chara_2019_Journal-of-Trans	0.98224852	0.93023256	0.8041543	0.98224852	1	0.75229358	1	4	0	0	0	58	0
Does-surgical-approach-affect-outcome-after-fixation-of-intr_2019_Annals-of-	0.98666667	0.93023256	0.90685413	1	1	0.52702703	0.99528302	3	0	0	10	1	0
The-road-to-sustainable-Kigali--A-contextualized-analysis-of-the-_2020_Citie	1	0.93877551	0.99898683	1	1	0.75345168	1	3	2	0	0	105	0
Simulation-of-maize-drought-degree-in-Xi-an-City-bas_2021_Water-Science-and-	0.25806452	0.92682927	0.91213768	1	1	0.76666667	0	3	0	0	0	17	0
Historic-urban-landscapes-on-social-media--The-contribution_2019_City--Cultu	1	0.92682927	0.99903846	1	1	0.75982533	0.99418605	0	0	0	0	49	0
Landslide-hazard-assessment-of-the-Neom-promising-c_2021_Journal-of-King-Sau	1	0.93617021	0.94100719	1	1	0.94460641	0.99637681	9	0	0	4	32	0
#NAME?	1	0.93877551	0.99881517	1	1	0.31111111	1	8	1	0	0	0	57
The-potential-for-coordinated-logistics-planning-at-the-l_2019_Journal-of-Tr	1	0.94117647	0.99933333	1	0.85714286	0.88421053	0.99545455	1	0	0	2	65	0
Burden-of-Neck-Pain-and-Associated-Factors-Among-Sewing-Machi_2021_Safety-an	1	0.93023256	0.85938615	1	1	0.65625	0.99418605	0	0	0	16	16	0
Towards-a-comprehensive-city-emiss_2018_Journal-of-Quantitative-Spectroscopy	1	0.93333333	0.92414707	0.97841727	1	0.60833333	0.99038462	3	10	0	15	1	0
1-s2.0-S0264275120313810-main	1	0.93877551	0.99908004	1	1	0.40983607	0	3	3	0	0	9	0
Minimizing-network-wide-emissions-by-opti_2020_Transportation-Research-Part-	1	0.93023256	0.9993785	1	1	0.59285714	0.92532468	7	9	0	0	64	0
The-varying-driving-forces-of-PM2-5-concentrations-in-Chines_2020_Environmen	0.36986301	0.93877551	0.98346131	1	1	0.63874346	0	2	5	0	0	28	0
Greenspace--physical-activity--and-BMI-in-children-fro_2019_Preventive-Medic	1	0.93617021	0.8324407	0.98342541	1	0.69273743	1	1	0	0	0	78	0
Housing-stress-and-mental-health-of-migrant-populations-in-urban-_2018_Citie	1	0.93617021	0.99656062	1	1	0.83687943	0.98076923	1	0	0	0	70	0
The-impact-of-the-2016-flood-event-in-Anhui-Province--China_2019_Environment	0.99019608	0.93617021	0.91822192	1	1	0.78980892	0.99489796	5	0	0	0	42	0
Prenatal-PM2-5-exposure-in-the-second-and-third-trimesters-pre_2021_Environm	1	0.93877551	0.97716192	1	1	0.64935065	0	5	0	0	0	0	83
Parcel-locker-systems-in-a-car-dominant-city--Location--ch_2018_Journal-of-T	1	0.94117647	0.29292429	1	1	0.37037037	0.99545455	8	0	0	1	28	0
A-new-empirical-equation-of-shear-wave-velocity-to-predict-_2020_Geodesy-and	1	0.93023256	0.93032553	1	1	0.62195122	0.99418605	3	3	0	90	1	0
Historical-extreme-rainfall-events-in-southeaste_2019_Weather-and-Climate-Ex	1	0.93333333	0.99632691	1	1	0.63694268	1	4	2	0	2	63	0
Hill-slope-instability-of-Nainital-City--Ku_2018_Journal-of-Rock-Mechanics-a	1	0.93333333	0.92911011	1	1	0.80869565	0.99742268	8	3	0	0	10	0
Towards-resilient-cities--A-maturity-model-for-operationalizing-r_2019_Citie	1	0.93617021	0.52433281	1	1	0.74626866	0.98076923	2	0	0	1	25	0
Association-between-forest-and-greenspace-walking-and-stress_2021_Public-Hea	1	0.93617021	0.94612546	1	1	0.75739645	1	0	0	0	41	1	0
How-are-cities-planning-to-respond-to-climate-change--Ass_2018_Journal-of-Cl	1	0.93877551	0.24731183	0	1	0.56521739	0.96750524	2	2	0	2	34	0
A-computational-approach-to--The-Image-of-the-City-_2019_Cities	1	0.93617021	0.99918831	1	1	0.78014184	0.98076923	8	0	0	0	14	0
Urban-resilience-from-the-lens-of-social-media-data--Responses-to-_2020_Citi	0.9875	0.93877551	0.97546012	1	1	0.784	1	2	3	0	0	67	0
Railway-feat--culture---Rumia-library-effect-as-an-example-of-the-in_2020_Ci	1	0.93877551	0.99881517	1	0.34188034	0.90261283	1	0	3	0	0	0	81
1-s2.0-S0264275119309515-main	0.99547511	0.93877551	0.99390582	1	1	0.90322581	1	2	0	0	0	35	0
1-s2.0-S0264275120313792-main	1	0.93877551	0.99029126	1	0	0	0	0	0	3	0	0	39
The-countryside-or-the-city--Which-environment-is-bett_2021_Environmental-Re	1	0.93877551	0.9987163	1	0.66666667	0.4950495	0	3	0	0	0	0	60
Disparity-in-breast-cancer-mortality-by-age-and-geography-_2018_Cancer-Epide	1	0.93333333	0.97493251	1	1	0.68067227	0.99324324	1	0	0	24	1	0
Using-community-based-system-dynamics-modeling-to-understand-the_2019_Health	1	0.94915254	0.99851632	1	0	0.5	0	1	0	0	0	0	51
Video-big-data-in-smart-city--Background-construction_2018_Future-Generation	1	0.93617021	0.99889012	1	0	0.35766423	0.99603175	2	7	0	0	3	0
Are-smart-city-projects-catalyzing-urban-energy-sustainabil_2019_Energy-Poli	1	0.93333333	0.99905123	1	0.86666667	0.53674121	0.99	0	0	0	1	3	0
Safety-of-child-passengers--who-ride-to-school-on-a-motorcycle-_2020_IATSS-R	0.99453552	0.93617021	0.55729493	1	0.88888889	0.84297521	0.14285714	0	0	0	18	19	0
Air-quality-mitigation-in-European-cities--Status-an_2020_Environment-Intern	1	0.93877551	0.96785975	1	1	0.7012987	1	2	2	0	1	35	0
Reuse-study-of-sustainable-wastewater-in-a_2019_Journal-of-the-Saudi-Society	1	0.93333333	0.92034549	1	1	0.70422535	0.99731183	3	0	0	0	29	0
Emissions-of-non-methane-volatile-organic-compounds-from-a-landfill_2020_Hel	0.98550725	0.94117647	0.93060937	0.99125364	1	0.53619303	0.96060606	5	3	0	6	69	0
Immunogenicity-and-reactogenicity-of-ten-valent-versus-13-va_2019_The-Lancet	1	0	0	0	0	0	0	0	0	3	0	0	32
Climate-action-assessment-in-three-small-municipali_2020_Current-Research-in	1	0.93877551	0.99941691	1	0.6875	0.62162162	1	2	0	0	1	89	0
Urban-morphology-and-traffic-congestion--Longit_2021_Computers--Environment-	1	0.95238095	0.99907236	1	1	1	0	2	1	0	0	20	0
Ecological-vulnerability-assessment-based-on-AHP-PSR-method-and-_2021_Ecolog	1	0.94117647	0.99948079	1	1	0.68062827	0	9	0	0	0	10	0
Geospatial-analysis-of-lake-scenery-as-an-indicator-_2021_Environmental-and-	1	0.93617021	0.97578098	1	1	0.38983051	1	6	0	0	3	48	0
1-s2.0-S0264275118316597-main	1	0.93877551	0.99903568	1	1	0.38251366	1	7	10	0	0	78	0
The-climate-change-mitigation-effects-o_2021_Transportation-Research-Part-D-	1	0.93023256	0.88091822	1	1	0.49038462	0	2	2	0	0	7	0
Imagination-for-change--The-Post-Fossil-City-Contest_2019_Futures	1	0.93877551	0.99910153	1	1	0.76502732	0.98333333	4	3	0	0	42	0
Assessment-of-Pb--Cd--As-and-Hg-concentration-in-edible-parts_2021_Toxicolog	1	0.93617021	0.99925761	1	1	0.57342657	0	3	0	0	0	0	53
Particulate-air-pollution-exposure-during-pregnancy-and-po_2020_Environment-	1	0.93877551	0.8115942	0	1	0.64615385	1	0	1	0	1	51	0
Quality-of-life-in-a--high-rise-lawless-slum---A-study-of-th_2018_Land-Use-P	1	0.94545455	0.99924414	1	0.85	0.9733124	0.99074074	3	0	0	0	8	0
Assessing-livability-of-residential-streets---Case-st_2019_Alexandria-Engine	0.27272727	0.92682927	0.856049	0	1	0	0.49561404	2	3	0	0	0	23
Operationalizing-an-indicator-of-sufficient-accessibi_2020_Case-Studies-on-T	1	0.93023256	0.9987715	1	1	0.8847352	0	3	2	0	0	23	0
Preference-for-different-urban-greenscape-designs--A-c_2019_Urban-Forestry--	0.98809524	0.93333333	0.67598017	1	1	0.53521127	1	6	0	0	1	56	0
1-s2.0-S0264275121001803-main	1	0.93877551	0.99917424	1	0.91666667	0.296875	0	1	0	0	0	0	55
Building-urban-resilience-and-knowledge-co-production-in-t_2019_Environmenta	0.98290598	0.93617021	0.98151261	0.97345133	1	0.40247678	0.98214286	3	5	0	0	61	0
[truncated: 3,809 more rows]
